# Supplementary material for: Suspect Screening and Prioritization as an Analytical Strategy for the Identification of Persistent, Mobile, and Toxic (PMT) Substances in Surface Water
Source: Anal Chem. 2026 Feb 19;98(8):5923–37. doi: 10.1021/acs.analchem.5c04907 (PMC12961641; doi:10.1021/acs.analchem.5c04907)
Supplement: Supplementary file 2 [file ac5c04907_si_002.xlsx]

## Sheet: Table S1. List of standards
Acrónimo	Analytical standard	Name	CAS	Formula	Ionization mode	Supplier
	Polar standard	1,3-di-o-tolylguanidine	97-39-2	C15H17N3	[M+H]+	Sigma-Aldrich
	Polar standard	3-aminomethyl-3,5,5-trimethylcyclohexylamine (IPDA)	2855-13-2	C10H22N2	[M+H]+	Sigma-Aldrich
	Polar standard	Benzyltrimethylammonium chloride	56-93-9	C10H16ClN	[M+H]+	Sigma-Aldrich
	Polar standard	Melamine	108-78-1	C3H6N6	[M+H]+	Sigma-Aldrich
	Polar standard	Methenamine	100-97-0	C6H12N4	[M+H]+	Sigma-Aldrich
	Polar standard	Triethyl phosphate	78-40-0	C6H15O4P	[M+H]+	Sigma-Aldrich
	Polar standard	N-methylaniline	100-61-8	C7H9N	[M+H]+	Sigma-Aldrich
	Polar standard	2-amino-4,5-dichlorobenzenesulfonic acid	6331-96-0	C6H5Cl2NO3S	[M-H]-	Merck
	Polar standard	3-aminobenzenesulphonic acid	121-47-1	C6H7NO3S	[M-H]-	Sigma-Aldrich
	Polar standard	Dibutyl hydrogen phosphate	107-66-4	C8H19O4P	[M-H]-	Sigma-Aldrich
	QC	(-)-Cotinine	486-56-6	C10H12N2O	[M+H]+	Sigma-Aldrich
4-AA	QC	3-Methoxy acetaminophen	3251-55-6	C9H11NO3	[M+H]+	Cymit
COT	QC	4′-Hydroxydiclofenac	64118-84-9	C14H11Cl2NO3	[M+H]+	Sigma-Aldrich
ACET	QC	4-Aminoantipyrine	83-07-8	C11H13N3O	[M+H]+	Sigma-Aldrich
3-M-ACE	QC	4-Dimethylaminoantipyrine	58-15-1	C13H17N3O	[M+H]+	Sigma-Aldrich
ATOR	QC	Acetaminophen	103-90-2	C8H9NO2	[M+H]+	Sigma-Aldrich
AZO	QC	Acetamiprid	135410-20-7	C10H11ClN4	[M+H]+	Cymit
BISA	QC	Albendazole	54965-21-8	C12H15N3O2S	[M+H]+	Sigma-Aldrich
CAR	QC	Atenolol	29122-68-7	C14H22N2O3	[M+H]+	Sigma-Aldrich
CARBE	QC	Atenolol acid	56392-14-4	C14H21NO4	[M+H]+	Centre of Applied Chemistry and Biotechnology of the University of Alcalá(Madrid, Spain).
CIT	QC	Azithromycin	83905-01-5	C38H72N2O12	[M+H]+	Sigma-Aldrich
CLO	QC	Azoxystrobin	131860-33-8	C22H17N3O5	[M+H]+	Sigma-Aldrich
COD	QC	Benfuracarb	82560-54-1	C20H30N2O5S	[M+H]+	Sigma-Aldrich
DIC	QC	Bezafibrate	41859-67-0	C19H20ClNO4	[M+H]+	Sigma-Aldrich
DOP	QC	Caffeine	58-08-2	C8H10N4O2	[M+H]+	Sigma-Aldrich
ERY	QC	Carbamazepine	298-46-4	C15H12N2O	[M+H]+	Sigma-Aldrich
E2	QC	Carbamazepine Epoxide	36507-30-9	C15H12N2O2	[M+H]+	Centre of Applied Chemistry and Biotechnology of the University of Alcalá(Madrid, Spain).
E1	QC	Carbendazim	10605-21-7	C9H9N3O2	[M+H]+	Sigma-Aldrich
FLUA	QC	Carbofuran	1563-66-2	C12H15NO3	[M+H]+	Sigma-Aldrich
GLY	QC	Chlortoluron	15545-48-9	C10H13ClN2O	[M+H]+	Sigma-Aldrich
IBU	QC	Citalopram	59729-32-7	C20H21FN2O	[M+H]+	Sigma-Aldrich
IMIDA	QC	Clarithromycin	81103-11-9	C38H69NO13	[M+H]+	Sigma-Aldrich
KET	QC	Clopidogrel	135046-48-9	C16H16ClNO2S	[M+H]+	Cymit
LOR	QC	Codeine	76-57-3	C18H21NO3	[M+H]+	Sigma-Aldrich
LOSAR	QC	Cyhalofop-butyl	122008-85-9	C20H20FNO4	[M+H]+	Sigma-Aldrich
METFOR	QC	Diazepam	439-14-5	C16H13ClN2O	[M+H]+	Sigma-Aldrich
MET	QC	Diclofenac sodium salt	15307-79-6	C14H10Cl2NNaO2	[M+H]+	Sigma-Aldrich
N4ACE	QC	Difenoconazol	119446-68-3	C19H17Cl2N3O3	[M+H]+	Sigma-Aldrich
NAP	QC	Dimethoate	60-51-5	C5H12NO3PS2	[M+H]+	Sigma-Aldrich
O-VEN	QC	Diuron	330-54-1	C9H10Cl2N2O	[M+H]+	Sigma-Aldrich
PENO	QC	Enalapril	75847-73-3	C20H28N2O5	[M+H]+	Sigma-Aldrich
PIRI	QC	Erythromycin	114-07-8	C37H67NO13	[M+H]+	Sigma-Aldrich
SIMA	QC	Flecainide	54143-55-4	C17H20F6N2O3	[M+H]+	Sigma-Aldrich
SUCRA	QC	Fluazifop-butyl	79241-46-6	C19H20F3NO4	[M+H]+	Sigma-Aldrich
TERBU	QC	Glibenclamide	10238-21-8	C23H28N3ClO5S	[M+H]+	Sigma-Aldrich
TRICLO	QC	Imazamox	114311-32-9	C15H19N3O4	[M+H]+	Sigma-Aldrich
TYL	QC	Imidacloprid	138261-41-3	C9H10ClN5O2	[M+H]+	Sigma-Aldrich
VEN	QC	Indomethacin	53-86-1	C19H16ClNO4	[M+H]+	Sigma-Aldrich
	QC	Ketoprofen	22161-81-5	C16H14O3	[M+H]+	Sigma-Aldrich
	QC	Levamisole HCl	16595-80-5	C11H12N2S·HCl	[M+H]+	Sigma-Aldrich
	QC	Lincomycin HCl monohydrate	7179-49-9	C18H34N2O6S·HCl·H2O	[M+H]+	Sigma-Aldrich
	QC	Loratadine	79794-75-5	C22H23ClN2O2	[M+H]+	Sigma-Aldrich
	QC	Lorazepam	846-49-1	C15H10Cl2N2O2	[M+H]+	Sigma-Aldrich
	QC	Losartan potassium	124750-99-8	C22H22ClKN6O	[M+H]+	Sigma-Aldrich
	QC	Malathion	121-75-5	C10H19O6PS2	[M+H]+	Sigma-Aldrich
	QC	Metformin HCl	1115-70-4	C4H11N5·HCl	[M+H]+	Sigma-Aldrich
	QC	Metribuzin	21087-64-9	C8H14N4OS	[M+H]+	Sigma-Aldrich
	QC	Metronidazole	443-48-1	C6H9N3O3	[M+H]+	Sigma-Aldrich
	QC	Monocrotophos	6323-22-4	C7H14NO5P	[M+H]+	Sigma-Aldrich
	QC	N4-Acetylsulfamethoxazole	21312-10-7	C12H13N3O4S	[M+H]+	Sigma-Aldrich
	QC	Nadolol	42200-33-9	C17H27NO4	[M+H]+	Sigma-Aldrich
	QC	Naproxen	22204-53-1	C14H14O3	[M+H]+	Sigma-Aldrich
	QC	Nicotine	54-11-5	C10H14N2	[M+H]+	Sigma-Aldrich
	QC	O-Desmethylvenlafaxine	93413-62-8	C16H25NO2	[M+H]+	LGC Dr. Ehrenstorfer
	QC	Paraxanthine	611-59-6	C7H8N4O2	[M+H]+	Sigma-Aldrich
	QC	Penoxulam	219714-96-2	C16H14F5N5O5S	[M+H]+	Sigma-Aldrich
	QC	Phenazone	60-80-0	C11H12N2O	[M+H]+	Sigma-Aldrich
	QC	Pirimicarb	23103-98-2	C11H18N4O2	[M+H]+	Sigma-Aldrich
	QC	Piroxicam	36322-90-4	C15H13N3O4S	[M+H]+	Sigma-Aldrich
	QC	Progesterone	57-83-0	C21H30O2	[M+H]+	Sigma-Aldrich
	QC	Propanil	709-98-8	C9H9Cl2NO	[M+H]+	Sigma-Aldrich
	QC	Propazine	139-40-2	C9H16ClN5	[M+H]+	Sigma-Aldrich
	QC	Propiconazole	60207-90-1	C15H17Cl2N3O2	[M+H]+	Sigma-Aldrich
	QC	Propranolol hydrochloride	318-98-9	C16H21NO2·HCl	[M+H]+	Sigma-Aldrich
	QC	Propyphenazone	479-92-5	C14H18N2O	[M+H]+	Sigma-Aldrich
	QC	Pyridalyl	179101-81-6	C18H14Cl4F3NO3	[M+H]+	Sigma-Aldrich
	QC	Salbutamol sulfate	51022-70-9	C13H21NO3·0.5H2SO4	[M+H]+	Sigma-Aldrich
	QC	Simazine	122-34-9	C7H12ClN5	[M+H]+	Sigma-Aldrich
	QC	Spiroxamine	118134-30-8	C18H35NO2	[M+H]+	Sigma-Aldrich
	QC	Sulfadiazine	68-35-9	C10H10N4O2S	[M+H]+	Sigma-Aldrich
	QC	Sulfamethoxazole	723-46-6	C10H11N3O3S	[M+H]+	Sigma-Aldrich
	QC	Tamsulosin hydrochloride	106463-17-6	C20H28N2O5S·HCl	[M+H]+	Sigma-Aldrich
	QC	Tebuconazole	107534-96-3	C16H22ClN3O	[M+H]+	Sigma-Aldrich
	QC	Terbuthylazine	5915-41-3	C9H16ClN5	[M+H]+	Sigma-Aldrich
	QC	Terbutryne	886-50-0	C10H19N5S	[M+H]+	Sigma-Aldrich
	QC	Testosterone	58-22-0	C19H28O2	[M+H]+	Sigma-Aldrich
	QC	Thiacloprid	111988-49-9	C10H9ClN4S	[M+H]+	Sigma-Aldrich
	QC	Thiamethoxam	153719-23-4	C8H10ClN5O3S	[M+H]+	Sigma-Aldrich
	QC	Tributyl phosphate	126-73-8	C12H27PO4	[M+H]+	Sigma-Aldrich
	QC	Trimethoprim	738-70-5	C14H18N4O3	[M+H]+	Sigma-Aldrich
	QC	Valsartan	137862-53-4	C24H29N5O3	[M+H]+	Sigma-Aldrich
	QC	Venlafaxine hydrochloride	99300-78-4	C17H27NO2·HCl	[M+H]+	Sigma-Aldrich
PRO	QC	Estradiol	50-28-2	C18H24O2	[M-H]-	Sigma-Aldrich
ACETYL	QC	4-Chloro-2-methylphenoxy)acetic (MCPA)	94-74-6	C9H9ClO3	[M-H]-	Sigma-Aldrich
DIA	QC	Bentazon	25057-89-0	C10H12N2O3S	[M-H]-	Sigma-Aldrich
DIME	QC	Bisfenol A	80-05-7	C15H16O2	[M-H]-	Sigma-Aldrich
LEVA	QC	Clothianidin	210880-92-5	C6H8ClN5O2S	[M-H]-	Sigma-Aldrich
PROPA	QC	Estriol	50-27-1	C18H24O3	[M-H]-	Sigma-Aldrich
PYRI	QC	Estrone (E1)	53-16-7	C18H22O2	[M-H]-	Sigma-Aldrich
SUL	QC	Furosemide	54-31-9	C12H11ClN2O5S	[M-H]-	Sigma-Aldrich
TAM	QC	Gemfibrozil	25812-30-0	C15H22O3	[M-H]-	Sigma-Aldrich
TES	QC	Glyphosate	1071-83-6	C3H8NO5P	[M-H]-	Sigma-Aldrich
	QC	Paraquat dichloride hydrate	75365-73-0	C12H14CN2·xH2O	[M-H]-	Sigma-Aldrich
	QC	Sucralose	56038-13-2	C12H19Cl3O8	[M-H]-	Sigma-Aldrich
	QC	Tetrabisphenol A	79-94-7	C15H12Br4O2	[M-H]-	LGC Dr. Ehrenstorfer
	QC	Triclosan	3380-34-5	C12H7Cl3O2	[M-H]-	Sigma-Aldrich
TIACLO	QC	Hydrochlorothiazide	58-93-5	C7H8ClN3O4S2	[M-H]-	Sigma-Aldrich
	QC/ Polar standard	4-aminophenol	123-30-8	C6H7NO	[M+H]+	Sigma-Aldrich
	RTI calibrant	Abamectin	71751-41-2	C48H72O14	[M+H]+	Sigma-Aldrich
	RTI calibrant	Amitrole	61-82-5	C2H4N4	[M+H]+	Supelco
	RTI calibrant	Butocarboxim	34681-10-2	C7H14N2O2S	[M+H]+	Sigma-Aldrich
	RTI calibrant	Cefoperazone dihydrate	113826-44-1	C25H27N9O8S2 · 2H2O	[M+H]+	Merck
	RTI calibrant	Chormequate	999-81-5	C5H13ClN	[M+H]+	Sigma-Aldrich
	RTI calibrant	Dichlorvos	62-73-7	C4H7Cl2O4P	[M+H]+	Sigma-Aldrich
	RTI calibrant	Emamectin B1a	121124-29-6	C49H75NO13	[M+H]+	Dr.Ehrenstorfer
	RTI calibrant	Guanylurea phosphate	36897-89-9	C2H6N4O5P	[M+H]+	Sigma-Aldrich
	RTI calibrant	Histamine	51-45-6	C5H9N3	[M+H]+	Sigma-Aldrich
	RTI calibrant	Ivermectin B1a	71827-03-7	C48H74O14	[M+H]+	Cymit
	RTI calibrant	Metamidophos	10265-92-6	C2H8NO2PS	[M+H]+	Merck
	RTI calibrant	Nigericin sodium salt	28643-80-3	C40H67NaO11	[M+H]+	Sigma-Aldrich
	RTI calibrant	Rifaximin	80621-81-4	C43H51N3O11	[M+H]+	Sigma-Aldrich
	RTI calibrant	Spinosad (A+D)	168316-95-8	C41H65NO10	[M+H]+	Sigma-Aldrich
	RTI calibrant	TCMTB	21564-17-0	C9H6N2S3	[M+H]+	Dr.Ehrenstorfer
	RTI calibrant	Trichlorfom	52-68-6	C4H8Cl3O4P	[M+H]+	Sigma-Aldrich
	RTI calibrant	Tylosin phosphate	1405-53-4	C46H77NO17 · H3PO4	[M+H]+	Sigma-Aldrich
	RTI calibrant	Vancomycin	1404-93-9	C66H75Cl2N9O24	[M+H]+	Sigma-Aldrich

## Sheet: Table S2. Screening results
								SPE protocol			RPLC columns			HILIC column
Confirmation level	Name	Formula	Adduct	m/z	Mass Accuracy (ppm)	Library Score (%)	Signal / Noise	HLB	WCX	WAX	Atlantis dC18 (formic acid)	Kinetex F5 (formic acid)	Atlantis dC18 (HFBA)	SeQuant ZIC-HILIC
Level 3	N-Lauroylsarcosine	C15H29NO3	[M-H]-	270.206	4.3	91	75.1
Level 2	Sulfasalazine	C18H14N4O5S	[M-H]-	397.06	4.1	97.8	143.2
Level 3	Arachidic acid	C20H40O2	[M-H]-	311.294	4.1	99.2	97
Level 3	4,4'-Sulfonylbisphenol	C12H10O4S	[M-H]-	249.022	3.7	75.3	107.9
Level 3	Carminic acid	C22H20O13	[M-H]-	491.081	3.7	99.9	114
Level 3	2,2',4'-Trihydroxychalcone	C15H12O4	[M-H]-	255.065	3	75.2	56.2
Level 2	Chloramphenicol	C11H12Cl2N2O5	[M-H]-	321.004	2.8	99.6	175.2
Level 3	2,3,5,6-Tetramethylpyrazine	C8H12N2	[M+H]+	137.107	2.8	78.4	482.9
Level 3	Isoproturon	C12H18N2O	[M+H]+	207.149	2.8	100	87.5
Level 2	5-Hydroxy-2-methylpyridine	C6H7NO	[M+H]+	110.06	2.8	99.5	471.5
Level 3	Tributylamine	C12H27N	[M+H]+	186.221	2.4	99.4	42.8
Level 3	Chlorthalidone	C14H11ClN2O4S	[M-H]-	337.005	2.3	95.1	76
Level 3	Mandelic acid	C8H8O3	[M-H]-	151.04	2.1	99.9	51.9
Level 3	Diethylene glycol dodecyl ether sulfate	C16H34O6S	[M-H]-	353.2	1.9	93.1	138.6
Level 3	1-Methylene-5.alpha.-androstan-3.alpha.-ol-17-one glucuronide	C26H38O8	[M-H]-	477.248	1.8	82.8	59.7
Level 3	Phthalic anhydride	C8H4O3	[M+H]+	149.023	1.6	100	42.2
Level 3	Linoleic acid	C18H32O2	[M-H]-	279.233	1.6	100	13.8
Level 3	1,3-Dimethyluric acid	C7H8N4O3	[M-H]-	195.052	1.4	100	59.1
Level 3	4-Methyl-1H-pyrazole	C4H6N2	[M+H]+	83.0603	1.3	100	264.5
Level 3	2-Ethylpyrazine	C6H8N2	[M+H]+	109.076	1.2	98.5	183.1
Level 3	2,6-Di-tert-butylphenol	C14H22O	[M-H]-	205.16	1.2	96.9	112.1
Level 3	2-Keto-D-gluconic acid	C6H10O7	[M-H]-	193.035	1.1	98.5	44.3
Level 3	Ferulic acid methyl ester	C11H12O4	[M-H]-	207.066	1.1	86.4	27.6
Level 3	Dioctyl phthalate	C24H38O4	[M+H]+	391.284	1	100	41.7
Level 3	Norharmane	C11H8N2	[M+H]+	169.076	1	100	133.4
Level 3	4-Hydroxyvalsartan	C24H29N5O4	[M-H]-	450.214	1	88.8	75.4
Level 3	3-(Hydroxymethyl)-6,7-dimethylquinolin-2-ol	C12H13NO2	[M+H]+	204.102	0.9	97.1	137.6
Level 3	Peiminine	C27H43NO3	[M+H]+	430.331	0.9	92.2	187.5
Level 3	p-Toluenesulfonic acid	C7H8O3S	[M-H]-	171.012	0.9	94.1	107
Level 3	Resveratrol-3-O-sulfate	C14H12O6S	[M-H]-	307.028	0.9	84.5	133
Level 3	1-Ethyl-3-piperidinamine	C7H16N2	[M+H]+	129.138	0.8	83.4	143.1
Level 3	Dodecanedioic acid	C12H22O4	[M-H]-	229.144	0.8	95.8	35.3
Level 2	Acetaminophen sulfate	C8H9NO5S	[M-H]-	230.013	0.7	98	117.8
Level 2	Cotinine	C10H12N2O	[M+H]+	177.102	0.7	100	237.8
Level 2	L-Carnitine	C7H15NO3	[M+H]+	162.112	0.7	100	149.3
Level 3	Ciprofloxacin Piperazinyl-N4-sulfate	C17H18FN3O6S	[M-H]-	410.082	0.7	96.1	101.9
Level 3	Estriol	C18H24O3	[M-H]-	287.165	0.7	100	177.2
Level 2	Tapentadol	C14H23NO	[M+H]+	222.185	0.6	99	504.3
Level 3	Celecoxib	C17H14F3N3O2S	[M-H]-	380.068	0.6	100	114
Level 3	cis-7-Hexadecenoic acid	C16H30O2	[M-H]-	253.217	0.6	99.8	77.8
Level 3	Fumagillin	C26H34O7	[M-H]-	457.223	0.6	82.7	35.9
Level 3	Lapachol	C15H14O3	[M-H]-	241.087	0.6	74.1	118.4
Level 1	Hydrochlorothiazide	C7H8ClN3O4S2	[M-H]-	295.957	0.5	100	2532.8
Level 1	Sucralose	C12H19Cl3O8	[M-H]-	395.007	0.5	92.1	3887.6
Level 3	Ketamine	C13H16ClNO	[M+H]+	238.099	0.5	98.6	165.6
Level 2	N-Hexanoyl-L-homoserine lactone	C10H17NO3	[M+H]+	200.128	0.4	100	165.9
Level 2	Ofloxacin	C18H20FN3O4	[M+H]+	362.151	0.4	100	113.7
Level 3	DL-Arginine	C6H14N4O2	[M+H]+	175.119	0.4	100	144
Level 3	Hydrocortisone	C21H30O5	[M+H]+	363.216	0.4	99.5	167
Level 3	Nordihydroguaiaretic acid	C18H22O4	[M-H]-	301.144	0.4	78.5	98.1
Level 3	Pyrocatechol	C6H6O2	[M-H]-	109.029	0.4	100	38
Level 3	Valerenic acid	C15H22O2	[M-H]-	233.155	0.4	95.1	48.8
Level 3	Abacavir	C14H18N6O	[M+H]+	287.161	0.4	93.2	169.3
Level 3	Latrunculin B	C20H29NO5S	[M+H]+	378.112	0.4	100	333.7
Level 3	2,6-Dimethylquinolin-4-ol	C11H11NO	[M+H]+	174.091	0.3	75.3	835.1
Level 2	Trazodone	C19H22ClN5O	[M+H]+	372.159	0.2	99.2	100.3
Level 3	2-Butyl-3-methylpyrazine	C9H14N2	[M+H]+	151.123	0.2	75.8	440.7
Level 3	4-Benzofuranethanamine, 2,3-dihydro-.alpha.-methyl-	C11H15NO	[M+H]+	178.123	0.2	100	145.9
Level 1	3-Hydroxyacetaminophen	C8H9NO3	[M-H]-	166.051	0.2	100	90.9
Level 3	Dextrorphan	C17H23NO	[M+H]+	258.185	0.2	83.6	667.3
Level 3	Diethofencarb	C14H21NO4	[M+H]+	268.154	0.2	89.7	226.6
Level 3	Hydromorphone	C17H19NO3	[M+H]+	286.144	0.2	77.5	184.7
Level 3	rac erythro-Dihydrobupropion	C13H20ClNO	[M+H]+	242.131	0.2	99.9	455.9
Level 2	Stearic acid	C18H36O2	[M-H]-	283.264	0.1	100	182.6
Level 3	Cilostazol	C20H27N5O2	[M+H]+	370.224	0.1	81.1	66.3
Level 1	Mycophenolic acid	C17H20O6	[M+H]+	321.133	0	93.4	108.7
Level 2	Undecanoic acid	C11H22O2	[M-H]-	185.155	0	98.7	67.6
Level 2	Levamisole	C11H12N2S	[M+H]+	205.079	0	100	75.6
Level 3	Betaine	C5H11NO2	[M+H]+	118.086	0	100	54.2
Level 3	Bisoprolol	C18H31NO4	[M+H]+	326.233	0	89.5	194.3
Level 3	Minoxidil	C9H15N5O	[M+H]+	210.135	0	76.5	70.5
Level 3	3-Acetamidophenol	C8H9NO2	[M-H]-	150.056	0	100	65.2
Level 3	Alpha-ketoisovaleric acid	C5H8O3	[M-H]-	115.04	0	100	20.4
Level 3	Caprylic acid	C8H16O2	[M-H]-	143.108	0	99.1	31.3
Level 3	cis-5-Dodecenoic acid	C12H22O2	[M-H]-	197.155	0	97.2	227.1
Level 3	Diuron 1-(3,4-Dichlorophenyl)-3,3-dimethylurea	C9H10Cl2N2O	[M+H]+	233.024	0.07	98.7	73.4
Level 2	Furosemide	C12H11ClN2O5S	[M-H]-	329	0.1	100	160
Level 3	2-Imino-4-methylpiperidine	C6H12N2	[M+H]+	113.107	0.1	85.3	118.1
Level 1	Tridecanoic acid	C13H26O2	[M-H]-	213.186	0.1	100	126.7
Level 3	Hexaethylene glycol	C12H26O7	[M+H]+	283.175	0.1	100	58.9
Level 3	Metoprolol acid	C14H21NO4	[M+H]+	268.154	0.1	77.9	87.5
Level 3	Oxypeucedanin hydrate	C16H16O6	[M+H]+	305.102	0.1	83.1	38.9
Level 2	Dextromethorphan	C18H25NO	[M+H]+	272.201	0.1	100	126.3
Level 3	(+)-trans-Chrysanthemic acid	C10H16O2	[M-H]-	167.108	0.1	100	29.8
Level 3	2-Methylbenzoic acid	C8H8O2	[M-H]-	135.045	0.1	86.5	145.2
Level 2	Lauroyl-L-carnitine	C19H37NO4	[M+H]+	344.28	0.1	91	139.5
Level 1	Arecoline	C8H13NO2	[M+H]+	156.102	0.2	97.4	193
Level 1	Venlafaxine	C17H27NO2	[M+H]+	278.211	0.2	100	299.5
Level 3	Antipyrine	C11H12N2O	[M+H]+	189.102	0.2	96.4	233.2
Level 3	Diltiazem	C22H26N2O4S	[M+H]+	415.169	0.2	90.3	28.2
Level 2	(R)-(-)-2-Phenylglycinol	C8H11NO	[M+H]+	138.091	0.2	97.5	126.8
Level 3	Gln-Arg	C11H22N6O4	[M+H]+	303.178	0.2	98.7	55.6
Level 3	Pro-Leu-Arg	C17H32N6O4	[M+H]+	385.256	0.2	72.1	82.2
Level 3	Rivaroxaban	C19H18ClN3O5S	[M+H]+	436.073	0.2	100	172.4
Level 2	Ethambutol	C10H24N2O2	[M+H]+	205.191	0.2	100	204.2
Level 2	Methylecgonine	C10H17NO3	[M+H]+	200.128	0.3	100	182.1
Level 2	O-Desmethyltramadol	C15H23NO2	[M+H]+	250.18	0.3	100	213.9
Level 2	Terbutryne	C10H19N5S	[M+H]+	242.143	0.3	77.9	196.5
Level 1	Lorazepam	C15H10Cl2N2O2	[M+H]+	321.019	0.3	92.8	193.2
Level 2	Trimethoprim	C14H18N4O3	[M+H]+	291.145	0.3	99.7	133.5
Level 1	Tramadol	C16H25NO2	[M+H]+	264.196	0.3	100	279.5
Level 3	5,8-Dimethylquinolin-4-ol	C11H11NO	[M+H]+	174.091	0.3	73.9	1061.2
Level 1	Valsartan	C24H29N5O3	[M+H]+/[M-H]-	436.234	0.3	98.8	484
Level 2	1,3-Dicyclohexylurea	C13H24N2O	[M+H]+	225.196	0.3	100	280.9
Level 3	N-Desmethyltapentadol	C13H21NO	[M+H]+	208.17	0.3	99.1	141.6
Level 3	Nordazepam	C15H11ClN2O	[M+H]+	271.063	0.3	97.6	56.9
Level 1	6-(Methylthio)guanine	C6H7N5S	[M+H]+	182.05	0.4	93.9	472.8
Level 2	N8-Acetylspermidine	C9H21N3O	[M+H]+	188.176	0.4	88	50.6
Level 2	N-Acetyltyramine	C10H13NO2	[M+H]+	180.102	0.4	100	72.2
Level 1	Flecainide	C17H20F6N2O3	[M+H]+	415.145	0.4	99.3	812.5
Level 2	Zolpidem phenyl-4-carboxylic acid	C19H19N3O3	[M+H]+	338.15	0.4	98.6	51.5
Level 2	Cyclohexanesulfamic acid	C6H13NO3S	[M-H]-	178.054	0.4	98.9	750.5
Level 1	11-Oxatetradecanoic acid	C13H26O3	[M-H]-	229.181	0.4	91.7	73.1
Level 3	Clindamycin	C18H33ClN2O5S	[M+H]+	425.187	0.4	100	84.1
Level 3	D,L-N,N-Didesmethyl-O-desmethylvenlafaxine	C14H21NO2	[M+H]+	236.164	0.4	100	145.9
Level 3	N-Desmethyldiltiazem	C21H24N2O4S	[M+H]+	401.153	0.4	94.5	44.9
Level 3	N-Ethylaniline	C8H11N	[M+H]+	122.097	0.4	100	504.2
Level 3	rac-trans-4-Cotininecarboxylic acid	C11H12N2O3	[M+H]+	221.092	0.4	81.5	84.8
Level 3	Ritalinic acid	C13H17NO2	[M+H]+	220.133	0.4	100	127.1
Level 3	Solanine D	C27H45NO	[M+H]+	400.358	0.4	93.4	205.8
Level 3	Thioridazine	C21H26N2S2	[M+H]+	371.161	0.4	79.4	71.2
Level 2	Propranolol	C16H21NO2	[M+H]+	260.164	0.5	97.3	110.9
Level 1	Heptapropylene glycol	C21H44O8	[M+H]+	425.311	0.5	100	435.8
Level 2	Benzenesulfonic acid, dimethyl-	C8H10O3S	[M-H]-	185.028	0.5	93	388.4
Level 3	.gamma.-Decalactone	C10H18O2	[M+H]+	171.138	0.5	98.3	38.8
Level 2	.gamma.-Phenyl-.gamma.-butyrolactone	C10H10O2	[M+H]+	163.075	0.5	99.5	40.4
Level 2	1-Hexadecylamine	C16H35N	[M+H]+	242.284	0.5	88.3	196.7
Level 3	Promazine	C17H20N2S	[M+H]+	285.142	0.5	89.5	57.2
Level 3	3-Hydroxydodecanoic acid	C12H24O3	[M-H]-	215.165	0.5	98	246.8
Level 2	Fluorescein	C20H12O5	[M+H]+	333.076	0.5	100	109.2
Level 3	N-(2,6-Dimethylphenyl)-1-piperazineacetamide	C14H21N3O	[M+H]+	248.176	0.5	99.3	104.2
Level 1	Atenolol	C14H22N2O3	[M+H]+	267.17	0.6	97.5	185.7
Level 2	Rabeprazole sulfide	C18H21N3O2S	[M+H]+	344.142	0.6	96.5	103.3
Level 1	Hexapropylene glycol	C18H38O7	[M+H]+	367.269	0.6	99.9	679.2
Level 2	Triphenyl phosphate	C18H15O4P	[M+H]+	327.078	0.6	93.3	97
Level 2	Tapentadol O-sulfate	C14H23NO4S	[M+H]+/[M-H]-	302.142	0.6	98.4	85.6
Level 3	1-Naphthalenamine	C10H9N	[M+H]+	144.081	0.6	81.7	106.3
Level 3	Benzoylecgonine	C16H19NO4	[M+H]+	290.139	0.6	99.7	572.9
Level 2	2-Ethylidene-1,5-dimethyl-3,3-diphenylpyrrolidine	C20H23N	[M+H]+	278.19	0.6	89	136.6
Level 2	4-Aminoantipyrine	C11H13N3O	[M+H]+	204.113	0.6	99.1	108.6
Level 2	DL-Phenylalanine	C9H11NO2	[M+H]+	166.086	0.6	99.1	38.7
Level 3	Bavachinin	C21H22O4	[M-H]-	337.145	0.6	84.4	34.8
Level 3	5-Hydroxydiclofenac	C14H11Cl2NO3	[M+H]+	312.019	0.6	100	42.2
Level 1	Amisulpride	C17H27N3O4S	[M+H]+	370.18	0.7	100	394.5
Level 1	Harmane	C12H10N2	[M+H]+	183.092	0.7	98.4	57.2
Level 1	Irbesartan	C25H28N6O	[M+H]+	429.239	0.7	94.5	338.6
Level 2	O-Desmethylvenlafaxine	C16H25NO2	[M+H]+/[M-H]-	264.196	0.7	100	158.7
Level 1	4-Hydroxyomeprazole sulfide	C16H17N3O2S	[M+H]+/ [M-H]-	316.112	0.7	96	337.8
Level 3	Methyl palmitoleate	C17H32O2	[M+H]+	269.248	0.7	95.8	92.8
Level 3	Moxisylyte	C16H25NO3	[M+H]+	280.191	0.7	77.2	65
Level 2	Cocaine	C17H21NO4	[M+H]+	304.154	0.7	100	91.9
Level 3	Benzenesulfonic acid, 4-undecyl-	C17H28O3S	[M-H]-	311.169	0.7	90.7	1995.7
Level 3	Dodeca-2(E),4(E)-dienoic acid	C12H20O2	[M-H]-	195.139	0.7	93.2	44.4
Level 2	Levorphanol	C17H23NO	[M+H]+	258.185	0.7	93.4	182.6
Level 3	Sebacic acid	C10H18O4	[M-H]-	201.113	0.7	99	125.2
Level 1	Caffeine	C8H10N4O2	[M+H]+	195.088	0.8	98.2	455.5
Level 3	4-(4-Aminophenoxy)aniline	C12H12N2O	[M+H]+	201.102	0.8	76	76.4
Level 3	4-Guanidinobutanoic acid	C5H11N3O2	[M+H]+	146.093	0.8	100	64.9
Level 3	Bimatoprost serinolamide	C27H41NO4	[M+H]+	444.31	0.8	80.6	86.6
Level 1	12-Hydroxydodecanoic acid	C12H24O3	[M-H]-	215.165	0.8	100	545.7
Level 3	Codeine	C18H21NO3	[M+H]+	300.16	0.8	100	457.9
Level 1	Nicotine	C10H14N2	[M+H]+	163.123	0.8	96.2	171.9
Level 3	Mefloquine	C17H16F6N2O	[M+H]+	379.124	0.8	94.7	76.6
Level 3	Nervonoyl ethanolamide	C26H51NO2	[M+H]+	410.399	0.8	88.1	145.1
Level 3	threo-Dihydrobupropion	C13H20ClNO	[M+H]+	242.131	0.8	99.4	117
Level 2	Ethylenediaminetetraacetic acid	C10H16N2O8	[M+H]+	293.098	0.8	98.4	438.5
Level 3	Cetirizine	C21H25ClN2O3	[M+H]+	389.162	0.8	80.5	166.7
Level 2	Losartan	C22H23ClN6O	[M+H]+	423.169	0.8	82.2	427.9
Level 2	Oxazepam	C15H11ClN2O2	[M+H]+	287.058	0.9	98.6	77.4
Level 2	Pentapropylene glycol	C15H32O6	[M+H]+	309.227	0.9	99.4	699.2
Level 1	Gabapentin related compound A	C9H15NO	[M+H]+	154.123	0.9	94	99.8
Level 2	Tiagabine	C20H25NO2S2	[M-H]-	374.126	0.9	83.7	221.6
Level 1	Solanidine	C27H43NO	[M+H]+	398.342	0.9	95.9	191.4
Level 3	1-Nitro-2-phenoxybenzene	C12H9NO3	[M+H]+	216.065	0.9	100	294.9
Level 3	3-Me-His2 TRH	C17H24N6O4	[M+H]+	377.193	0.9	94.2	31.1
Level 3	Citalopram	C20H21FN2O	[M+H]+	325.171	0.9	99.9	66
Level 3	D-erythro-N-stearoylsphingosine	C18H37NO2	[M+H]+	300.29	0.9	80.1	723.1
Level 2	Clopidogrel	C16H16ClNO2S	[M+H]+	322.066	0.9	97.1	88.5
Level 2	Fluconazole	C13H12F2N6O	[M+H]+	307.112	0.9	99.9	170.1
Level 3	2-Nitrophenol	C6H5NO3	[M-H]-	138.02	0.9	100	72.2
Level 3	Azelaic acid	C9H16O4	[M-H]-	187.098	0.9	98.8	22.4
Level 3	Lansoprazole	C16H14F3N3O2S	[M-H]-	368.069	0.9	99	64
Level 3	(-)-Pseudoephedrine	C10H15NO	[M+H]+	166.123	0.9	100	41.4
Level 3	1H-Imidazole-1-acetamide, N-2-(cyclohexylamino)-1-(2-methylphenyl)-2-oxoethyl-N-(3-fluorophenyl)-2-methyl-	C27H31FN4O2	[M+H]+	463.25	0.9	70.1	123.2
Level 3	4-(1-Phenylcyclohexyl)morpholine	C16H23NO	[M+H]+	246.185	0.9	92.7	228.2
Level 2	Flufenamic acid	C14H10F3NO2	[M+H]+/[M-H]-	282.074	1	89.3	98.6
Level 2	O-Desarylranolazine	C17H27N3O3	[M+H]+	322.212	1	95.6	81.8
Level 3	1,5-Diazabicyclo4.3.0-non-5-ene	C7H12N2	[M+H]+	125.107	1	80.8	124.3
Level 2	2-Phenylbutyric acid	C10H12O2	[M+H]+	165.091	1	100	78.7
Level 3	Enalapril	C20H28N2O5	[M+H]+	377.207	1	95.7	111.1
Level 3	N,N-Dimethylaniline	C8H11N	[M+H]+	122.096	1	100	107.4
Level 3	Neoandrographolide	C26H40O8	[M+H]+	481.28	1	77.6	51
Level 3	Tiapride	C15H24N2O4S	[M+H]+	329.153	1	93.8	80.7
Level 3	Val-Gly-Arg	C13H26N6O4	[M+H]+	331.209	1	91.8	523
Level 2	Lidocaine	C14H22N2O	[M+H]+	235.181	1	100	133.6
Level 1	Sulfamethoxazole	C10H11N3O3S	[M+H]+	254.06	1.1	99.8	248.6
Level 3	(2S)-Nicotine 1-oxide	C10H14N2O	[M+H]+	179.118	1.1	97	92.7
Level 3	Benzotriazole	C6H5N3	[M+H]+	120.055	1.1	100	904.1
Level 3	N-Desmethyltramadol	C15H23NO2	[M+H]+	250.18	1.1	96.1	2165.4
Level 3	Quinine	C20H24N2O2	[M+H]+	325.191	1.1	91.5	275.6
Level 3	Mellein	C10H10O3	[M-H]-	177.056	1.1	99.4	31.2
Level 2	Naproxen	C14H14O3	[M+H]+	231.102	1.2	99.8	86.7
Level 2	Nonaethylene glycol	C18H38O10	[M+H]+	415.253	1.2	99.9	75.6
Level 1	Metformin	C4H11N5	[M+H]+	130.109	1.2	100	2227.3
Level 1	Tripropylamine	C9H21N	[M+H]+	144.174	1.2	99.2	965.9
Level 3	Amiloride	C6H8ClN7O	[M+H]+	230.055	1.2	100	46.5
Level 2	2,5-Dimethoxybenzoic acid	C9H10O4	[M+H]+	183.065	1.2	94.7	32.4
Level 2	5-Oxo-1-propyl-2-pyrrolidineacetic acid	C9H15NO3	[M+H]+	186.113	1.2	77.1	109.4
Level 3	Phthalimide	C8H5NO2	[M+H]+	148.039	1.2	97.3	101.8
Level 2	Octapropylene glycol	C24H50O9	[M+H]+	483.353	1.3	99.9	172.3
Level 2	o-Phenylphenol	C12H10O	[M+H]+	171.081	1.3	95.9	123.9
Level 2	Eprosartan	C23H24N2O4S	[M+H]+/[M-H]-	425.152	1.3	92.4	750.7
Level 1	Theophylline	C7H8N4O2	[M+H]+	181.072	1.3	100	510.6
Level 2	(-)-Epinephrine	C9H13NO3	[M+H]+	184.097	1.3	77.3	83.9
Level 3	3-Ethylphenol	C8H10O	[M-H]-	121.066	1.3	89.7	185.6
Level 3	Gabapentin related compound E	C9H14O4	[M-H]-	185.082	1.3	100	76.8
Level 3	5-(2-Hydroxyethyl)-4-methylthiazole	C6H9NOS	[M+H]+	144.048	1.3	95.5	145.3
Level 2	Meloxicam	C14H13N3O4S2	[M+H]+	352.043	1.3	98.2	268.1
Level 1	Omeprazole sulfone	C17H19N3O4S	[M+H]+	362.117	1.4	98	223
Level 1	Propofol	C12H18O	[M-H]-	177.129	1.4	100	194.4
Level 2	Carbamazepine	C15H12N2O	[M+H]+	237.102	1.4	99.2	284.2
Level 2	5.alpha.-Androstan-17.beta.-ol-3-one sulfate	C19H30O5S	[M-H]-	369.175	1.5	92.6	80.3
Level 3	2,3-Dihydro-2,2-dimethylbenzofuran-7-ol	C10H12O2	[M+H]+	165.091	1.5	88	34.7
Level 3	Carbamazepine 10,11-epoxide	C15H12N2O2	[M+H]+	253.097	1.5	98.3	65
Level 3	N-Acetylsulfapyridine	C13H13N3O3S	[M+H]+	292.075	1.5	89.2	89.9
Level 3	Methylmalonic acid	C4H6O4	[M-H]-	117.019	1.5	100	70.6
Level 3	N-Methyl-.gamma.-oxo-3-pyridinebutanamide	C10H12N2O2	[M+H]+	193.097	1.5	98.2	107.6
Level 2	Sulfapyridine	C11H11N3O2S	[M+H]+	250.064	1.6	99.8	273
Level 2	3-Hydroxymyristic acid	C14H28O3	[M-H]-	243.197	1.6	95.9	25.7
Level 1	trans-Zeatin	C10H13N5O	[M+H]+	220.119	1.6	97.7	58.6
Level 3	Decaethylene glycol	C20H42O11	[M+H]+	459.279	1.6	98.8	89.1
Level 2	3-Hydroxymorphinan	C16H21NO	[M+H]+	244.169	1.6	98.9	207.6
Level 3	N-Acetylserotonin	C12H14N2O2	[M+H]+	219.112	1.6	75.6	36.9
Level 3	n-Octadecylamine	C18H39N	[M+H]+	270.316	1.6	84.5	113.7
Level 1	Vildagliptin	C17H25N3O2	[M+H]+	304.202	1.7	93.4	94.4
Level 3	Tributyl phosphate	C12H27O4P	[M+H]+	267.172	1.7	96	87.9
Level 3	Bis(trifluoromethylsulfonyl)imide	C2HF6NO4S2	[M-H]-	279.918	1.7	96.8	75.2
Level 3	Palmitoyl ethanolamide	C18H37NO2	[M+H]+	300.289	1.7	77	88.6
Level 2	n-Octyl sulfate	C8H18O4S	[M-H]-	209.086	1.8	91.3	337.8
Level 3	(.+-.)-Ethylphenidate	C15H21NO2	[M+H]+	248.164	1.8	76.2	62.5
Level 1	Tropine	C8H15NO	[M+H]+	142.122	1.8	89.4	71.8
Level 3	Diazepam	C16H13ClN2O	[M+H]+	285.078	1.8	99	126.8
Level 2	Tris(2-butoxyethyl) phosphate	C18H39O7P	[M+H]+	399.25	1.9	100	1269.2
Level 3	5alpha-Cholestanone	C27H46O	[M+H]+	387.361	1.9	97.2	80.5
Level 2	Carbendazim	C9H9N3O2	[M+H]+	192.076	1.9	100	47.1
Level 2	Flucytosine	C4H4FN3O	[M+H]+	130.041	1.9	99.3	171.3
Level 3	3-Indoleacetic acid	C10H9NO2	[M-H]-	174.056	1.9	99	55.2
Level 1	Omeprazole	C17H19N3O3S	[M+H]+	346.123	2	96.5	157.8
Level 3	Amantadine	C10H17N	[M+H]+	152.143	2	91.8	72.8
Level 3	2,4-Dimethylphenol	C8H10O	[M-H]-	121.066	2	77	192.6
Level 3	Temazepam	C16H13ClN2O2	[M+H]+	301.073	2	100	41.8
Level 1	Decylbenzenesulfonic acid	C16H26O3S	[M-H]-	297.154	2.1	100	776.3
Level 3	Losartancarboxaldehyde	C22H21ClN6O	[M+H]+	421.153	2.1	96.5	188.1
Level 3	Xylometazoline	C16H24N2	[M+H]+	245.202	2.1	73.5	142.4
Level 1	Omeprazole sulfide	C17H19N3O2S	[M+H]+	330.128	2.2	90.1	228.2
Level 2	Lumichrome	C12H10N4O2	[M+H]+/ [M-H]-	243.087	2.2	100	329.3
Level 3	Desacetyldiltiazem	C20H24N2O3S	[M+H]+	373.157	2.2	96.8	48.9
Level 2	16-Deoxyvertaline B	C27H45NO2	[M+H]+	416.353	2.2	76.4	54.9
Level 3	Pentapropylene glycol monobutyl ether	C19H40O6	[M+H]+	365.289	2.2	85.2	70.2
Level 1	Sitagliptin	C16H15F6N5O	[M+H]+	408.124	2.3	99.6	874.7
Level 3	2H-Indol-2-one, 1-(2,6-dichlorophenyl)-1,3-dihydro-	C14H9Cl2NO	[M+H]+	278.013	2.3	83.7	62.3
Level 2	Enalaprilat	C18H24N2O5	[M+H]+	349.177	2.4	95.6	67.9
Level 3	3-Hydroxycapric acid	C10H20O3	[M-H]-	187.134	2.4	88.2	109.5
Level 3	Butamben	C11H15NO2	[M+H]+	194.118	2.5	100	37.6
Level 2	4-(tert-Butylamino)-6-ethylamino-5H-1,3,5-triazin-2-one	C9H17N5O	[M+H]+	212.151	2.6	95.1	58.5
Level 3	Quinolin-2-ol	C9H7NO	[M-H]-	144.046	2.6	83.8	289.1
Level 3	Pro-Ser-Arg	C14H26N6O5	[M+H]+	359.203	2.6	77.4	48.1
Level 2	Pentaethylene glycol	C10H22O6	[M+H]+	239.148	2.8	100	259.2
Level 1	Dicyclohexylamine	C12H23N	[M+H]+	182.19	2.9	100	635.4
Level 2	Prosulfocarb	C14H21NOS	[M+H]+	252.141	2.9	100	89.8
Level 3	Azoxystrobin	C22H17N3O5	[M+H]+	404.123	2.9	97.6	176.6
Level 1	Sulpiride	C15H23N3O4S	[M+H]+/ [M-H]-	342.147	3	98.7	264.9
Level 2	Dimetridazole	C5H7N3O2	[M+H]+	142.061	3	93.8	235.8
Level 1	Tri(3-chloropropyl) phosphate	C9H18Cl3O4P	[M+H]+	327.007	3.1	100	618.9
Level 3	n-Dodecylamine	C12H27N	[M+H]+	186.221	3.1	84.7	90.3
Level 1	Cholestenone	C27H44O	[M+H]+	385.345	3.2	100	276.3
Level 3	Norquetiapine	C17H17N3S	[M+H]+	296.123	3.2	81.1	67
Level 1	Ranolazine	C24H33N3O4	[M+H]+	428.256	3.3	85.9	104.8
Level 1	Diclofenac	C14H11Cl2NO2	[M+H]+/ [M-H]-	296.023	3.3	100	558.7
Level 3	Quinoline-2,8-diol	C9H7NO2	[M+H]+	162.054	3.3	98.9	85.7
Level 3	5,6-Dimethylbenzimidazole	C9H10N2	[M+H]+	147.091	3.4	84	63
Level 2	Thiabendazole	C10H7N3S	[M+H]+	202.043	3.5	96.7	38.9
Level 3	Docosanoyl ethanolamide	C24H49NO2	[M+H]+	384.385	3.5	72.6	55
Level 1	Lormetazepam	C16H12Cl2N2O2	[M+H]+	335.034	3.6	98.4	160.7
Level 1	Pantoprazole sulfide	C16H15F2N3O3S	[M+H]+	368.086	3.6	98.9	211.5
Level 2	Ketoprofen	C16H14O3	[M+H]+	255.102	3.6	100	68.6
Level 3	1H-Inden-2-amine, 2,3-dihydro-N-methyl-	C10H13N	[M+H]+	148.112	3.7	100	139.1
Level 3	7-Ketocholesterol	C27H44O2	[M+H]+	401.34	3.7	100	96
Level 3	Val-Val-Arg	C16H32N6O4	[M+H]+	373.254	3.7	99.7	81.1
Level 2	N-Oleoyl-D-erythro-sphinganine	C36H71NO3	[M+H]+	566.553	3.8	87.7	64.1
Level 3	Met-Val-Arg	C16H32N6O4S	[M+H]+	405.226	3.8	83.7	151.5
Level 2	Metronidazole	C6H9N3O3	[M+H]+	172.071	3.9	100	97.9
Level 2	Propiconazole	C15H17Cl2N3O2	[M+H]+	342.076	4.1	89.9	81.5
Level 3	1,3-Dimethyluracil	C6H8N2O2	[M+H]+	141.065	4.1	95.5	69.6
Level 2	Famotidine	C8H15N7O2S3	[M+H]+	338.051	4.2	97	150.6
Level 3	Benzothiazole, 2-methylmercapto-	C8H7NS2	[M+H]+	182.008	4.2	99.4	143.1
Level 2	Imidacloprid	C9H10ClN5O2	[M+H]+	256.061	4.3	100	91.8
Level 3	1,9-Dimethyluric acid	C7H8N4O3	[M-H]-	195.052	4.4	100	50.7
Level 2	3-Cyclohexyl-1,1-dimethylurea	C9H18N2O	[M+H]+	171.148	4.6	99.1	58
Level 3	Heptadecasphing-4-enine	C17H35NO2	[M+H]+	286.273	4.8	100	74.6
Level 3	7-Hydroxycoumarin-3-carboxylic acid	C10H6O5	[M-H]-	205.015	5	97.5	76.5
NA	1,3-di-o-tolylguanidine	C15H17N3	[M+H]+	240.15	NA	NA	57.3
NA	3-aminomethyl-3,5,5-trimethylcyclohexylamine	C10H22N2	[M+H]+	171.186	NA	NA	124.5
NA	Triethyl phosphate	C6H15O4P	[M+H]+	183.078	NA	NA	275.3
Level 3	6-Dimethylaminopurine	C7H9N5	[M+H]+	164.093	2.7	100	102.1

## Sheet: Table S3. RTI index
Table S3. Experimental retention time (tR) and adducts in the positive ionization mode (ESI+) of RTI calibrants in MeOH:water (10:90%, v/v) and fortified SPE extract.
			Fortified SPE extracts
		MeOH:water 10:90% (v/v)	HLB	WAX	WCX
RTI calibrant	Adduct	tR (min)	tR (min)	tR (min)	tR (min)
Metamidophos	[M+H]+	3.61	3.7	3.69	3.69
Vancomycin	[M+2H]2+	9.18	9.18	8.69	9.18
Trichlorfom	[M+H]+	11.7	11.85	11.83	11.83
Cefoperazone	[M+H]+	12.75	12.84	12.83	12.84
Butocarboxim	[M+Na]+	13.57	13.73	13.7	13.69
Dichlorvos	[M+H]+	14.89	15.05	15.04	15.01
TCMTB	[M+H]+	17.82	17.95	17.93	17.92
Abamectin	[M+Na]+	23.1	23.1	23.14	19.27
Rifaximin	[M+H]+	19.38	19.51	19.51	19.52
Ivermectin B1a	[M+Na]+	24.04	24.1	23.99	24.03
Nigericin	[M+2H]2+	24.36	24.43	24.31	24.37
Tylosin	[M+H]+	15.29	15.4	15.41	N.D.
Emamectin B1a	[M+H]+	19.41	19.63	N.D.	N.D.
LC: Atlantis dC18; (150 x 2.1 mm i.d.; 3.0 μm particle size); Mobile Phase: H2O/MeOH with 0.1% formic acid; Flow rate: 0.4 mL/min; Gradient; Run time: 20 min
ND: Not dected

## Sheet: Table S4. Mobile phases polar
LC Column	Column Temperature (°C)	V inj (µL)	Flow Rate (mL/min)	Molibe Phase	Gradient Elution			Polarity
					min	%A	%B
Acclaim Polar Advance C16 (150mm x 2.1 mm; 3.0 μm; Thermo Scientific)	40	50	0.4	A: 90% H2O with 0.1% formic acid + 10%ACN	0	100	0	+ESI
					1	100	0
					21	0	100
				B: ACN with 0.1% formic acid + 10%H2O	25	0	100
					26	100	0
					31	100	0
Acclaim Polar Advance C16 (150mm x 2.1 mm; 3.0 μm; Thermo Scientific)	40	50	0.3	A: H2O with 0.1% formic acid + 10%ACN	0	100	0	-ESI
					1	100	0
					21	0	100
				B: ACN	25	0	100
					26	100	0
					31	100	0
Acclaim Polar Advance C16 (150mm x 2.1 mm; 3.0 μm; Thermo Scientific)	40	20	0.3	A: 5 mM NH4Ac H2O + 10%ACN	0	100	0	-ESI
					1	100	0
					21	0	100
				B: ACN	25	0	100
					26	100	0
					31	100	0
Acclaim Polar Advance C16 (150mm x 2.1 mm; 3.0 μm; Thermo Scientific)	40	20	0.3	A: H2O with 0.1% formic acid	0	100	0	+ESI
					4	100	0
				B: ACN with 0.1% formic acid	24	0	100
					25	0	100
Acclaim Polar Advance C16 (150mm x 2.1 mm; 3.0 μm; Thermo Scientific)	40	20	0.3	A: H2O with 0.1% formic acid	0	80	20	+ESI
					4	80	20
				B: ACN with 0.1% formic acid	24	0	100
					25	0	100
Acclaim Polar Advance C16 (150mm x 2.1 mm; 3.0 μm; Thermo Scientific)	40	20	0.3	A: H2O with 0.1% formic acid	0	70	30	+ESI
					4	70	30
				B: ACN with 0.1% formic acid	24	0	100
					25	0	100
Acclaim Polar Advance C16 (150mm x 2.1 mm; 3.0 μm; Thermo Scientific)	40	20	0.3	A: H2O with 0.1% formic acid	0	60	40	+ESI
					4	60	40
				B: ACN with 0.1% formic acid	24	0	100
					25	0	100
SeQuant ZIC-HILIC (150mm x 2.1mm; 3.5 μm; Merkc)	40	20	0.4	A: 90%ACN + 10%H2O 5mM ammonium formate; pH 3.2	0	90	10	+ESI
					2.5	90	10
					10	50	50
				B: 50%ACN + 50%H2O 5mM ammonium formate; pH 3.2	12.5	50	50
					13	90	10
					30	90	10
SeQuant ZIC-HILIC (150mm x 2.1mm; 3.5 μm; Merkc)	40	20	0.4	A: 90%ACN 10%H2O 5mM ammonium formate pH 3.2	0	90	10	+ESI / -ESI
					2.5	90	10
					10	50	50
				B: 50%ACN 50%H2O 5mM ammonium formate pH 3.2	12.5	50	50
					13	90	10
					23	90	10
SeQuant ZIC-HILIC (150mm x 2.1mm; 3.5 μm; Merkc)	40	20	0.4	A: 90%ACN 10%H2O 5mM ammonium formate pH 3.2	0	90	10	+ESI
					2.5	90	10
					17.5	50	50
				B: 50%ACN 50%H2O 5mM ammonium formate pH 3.2	20	50	50
					20.5	90	10
					31	90	10
SeQuant ZIC-HILIC (150mm x 2.1mm; 3.5 μm; Merkc)	40	20	0.4	A: 90%ACN 10%H2O 5mM ammonium formate pH 3.2	0	90	10	+ESI
					2.5	90	10
					10	10	90
				B: 50%ACN 50%H2O 5mM ammonium formate pH 3.2	12.5	10	90
					13	90	10
					23	90	10
SeQuant ZIC-HILIC (150mm x 2.1mm; 3.5 μm; Merkc)	40	20	0.4	A: 90%ACN 10%H2O 5mM ammonium formate pH 3.2	0	90	10	+ESI
					2.5	90	10
					10	50	50
				B': 10%ACN 90%H2O 5mM ammonium formate pH 3.2	12.5	50	50
					13	90	10
					23	90	10
SeQuant ZIC-HILIC (150mm x 2.1mm; 3.5 μm; Merkc)	40	20	0.4	A: 90%ACN 10%H2O 5mM ammonium formate pH 3.2	0	90	10	+ESI
					2.5	90	10
					17.5	50	50
				B': 10%ACN 90%H2O 5mM ammonium formate pH 3.2	20	50	50
					20.5	90	10
					23	90	10
SeQuant ZIC-HILIC (150mm x 2.1mm; 3.5 μm; Merkc)	40	20	0.4	A: 90%ACN 10%H2O 5mM ammonium formate pH 3.2	0	90	10	+ESI
					2.5	90	10
					17.5	50	50
				B: 10%ACN 90%H2O 5mM ammonium formate pH 3.2	20	50	50
					20.5	90	10
					23	90	10
SeQuant ZIC-HILIC (150mm x 2.1mm; 3.5 μm; Merkc)	40	20	0.4	A: 90%ACN 10%H2O 5mM ammonium acetate pH 5.8	0	90	10	-ESI
					2.5	90	10
					17.5	50	50
				B: 10%ACN 90%H2O 5mM ammonium acetate pH 5.8	20	50	50
					20.5	90	10
					23	90	10

## Sheet: Table S6. dMRM
Name	ESI mode	tr (min)	Adduct	Q1 mass	Q3 mass	CE(V)	% Abundance	Column
1,3-di-o-tolylguanidine	Positive	8.8	[M+H]+	240.15	133.1	24		Atlantis dC18
					106.1	40	84
					108.1	24	98
Chloramphenicol	Negative	9.7	[M+H]-	321	151.9	16		Atlantis C18
					256.9	8	98
					120.9	36	19
Codeine	Positive	5.7	[M+H]+	300.16	215.1	28		Atlantis C18
					165.1	48	86
					225.1	28	49
Diazepam	Positive	15.4	[M+H]+	285.08	193.1	36		Atlantis C18
					154	28	89
					257.1	24	55
Furosemide	Negative	12.1	[M+H]-	329	284.9	12		Atlantis C18
					204.9	24	63
					125.9	40	7
Triethyl phosphate	Negative	10.8	[M+H]+	183.08	99	20		Atlantis C18
					155.1	4	30
					127	8	37
3-aminomethyl-3,5,5-trimethylcyclohexylamine (IPDA)	Positive	11.8	[M+H]+	171.19	95.1	24	33	HILIC

## Sheet: Table S5. Prioritization
CASRN	Name	InChI_key	SMILES	Molecular_formula	Persistent classification	Mobile classification	Toxic classification	PMT	Priority level
97-39-2	1,3-di-o-tolylguanidine	OPNUROKCUBTKLF-UHFFFAOYSA-N	CC1=CC=CC=C1NC(=N)NC1=C(C)C=CC=C1	C15H17N3	vP	vM	Potential T	vPvM	Priority 1
88-75-5	2-Nitrophenol	IQUPABOKLQSFBK-UHFFFAOYSA-N	Oc1ccccc1[N+]([O-])=O	C6H5NO3	P	vM	Potential T	PM	Priority 1
2855-13-2	3-aminomethyl-3,5,5-trimethylcyclohexylamine (IPDA)	RNLHGQLZWXBQNY-UHFFFAOYSA-N	CC1(C)CC(N)CC(C)(CN)C1	C10H22N2	P	vM	Potential T	PMT	Priority 1
101-80-4	4-(4-Aminophenoxy)aniline	HLBLWEWZXPIGSM-UHFFFAOYSA-N	Nc1ccc(Oc2ccc(N)cc2)cc1	C12H12N2O	Potential P/vP	vM	T	PMT	Priority 1
80-09-1	4,4'-Sulfonylbisphenol	VPWNQTHUCYMVMZ-UHFFFAOYSA-N	Oc1ccc(cc1)[S](=O)(=O)c2ccc(O)cc2	C12H10O4S	Potential P/Vp	M	T	Potential PMT/vPvM	Priority 1
768-94-5	Amantadine	DKNWSYNQZKUICI-UHFFFAOYSA-N	[Cl-].NC12CC3CC(CC(C3)C1)C2.[H+]	C10H17N	P	M	T	PMT	Priority 1
60-80-0	Antipyrine	JAWPQJDOQPSNIQ-UHFFFAOYSA-N	CN1N(C(=O)C=C1C)c2ccccc2	C11H12N2O	Potential P/vP++	vM	Potential T	vPvM	Priority 1
131860-33-8	Azoxystrobin	WFDXOXNFNRHQEC-GHRIWEEISA-N	COC=C(C1=CC=CC=C1OC2=NC=NC(=C2)OC3=CC=CC=C3C#N)C(=O)OC	C22H17N3O5	Potential P/vP	vM	Potential T	Potential PMT/vPvM	Priority 1
95-14-7	Benzotriazole	QRUDEWIWKLJBPS-UHFFFAOYSA-N	[nH]1nnc2ccccc12	C6H5N3	vP	vM	T	vPvM & PMT	Priority 1
82113-65-3	Bis(trifluoromethylsulfonyl)imide	ZXMGHDIOOHOAAE-UHFFFAOYSA-N	FC(F)(F)S(=O)(=O)NS(=O)(=O)C(F)(F)F	C2HF6NO4S2	P	Potential M	Potential T	PM	Priority 1
298-46-4	Carbamazepine	FFGPTBGBLSHEPO-UHFFFAOYSA-N	NC(=O)N1c2ccccc2C=Cc3ccccc13	C15H12N2O	vP	vM	Potential T	vPvM	Priority 1
10605-21-7	Carbendazim	TWFZGCMQGLPBSX-UHFFFAOYSA-N	COC(=O)Nc1[nH]c2ccccc2n1	C9H9N3O2	Potential P/vP	vM	T	PMT	Priority 1
56-75-7	Chloramphenicol	WIIZWVCIJKGZOK-UHFFFAOYSA-N	OCC(NC(=O)C(Cl)Cl)C(O)c1ccc(cc1)[N+]([O-])=O	C11H12Cl2N2O5	Potential P/vP	vM	T	Potential PMT/vPvM	Priority 1
439-14-5	Diazepam	AAOVKJBEBIDNHE-UHFFFAOYSA-N	CN1C(=O)CN=C(c2ccccc2)c3cc(Cl)ccc13	C16H13ClN2O	vP	M	Potential T	vPvM	Priority 1
50-27-1	Estriol	PROQIPRRNZUXQM-ZXXIGWHRSA-N	CC12CCC3C(C1CC(C2O)O)CCC4=C3C=CC(=C4)O	C18H24O3	Potential P/vP	vM	T	Potential PMT/vPvM	Priority 1
86386-73-4	Fluconazole	RFHAOTPXVQNOHP-UHFFFAOYSA-N	OC(Cn1cncn1)(Cn2cncn2)c3ccc(F)cc3F	C13H12F2N6O	P	vM	Potential T	PMT	Priority 1
138261-41-3	Imidacloprid	YWTYJOPNNQFBPC-UHFFFAOYSA-N	[O-][N+](=O)NC1=NCCN1Cc2ccc(Cl)nc2	C9H10ClN5O2	Potential P/vP	M	T	Potential PMT/vPvM	Priority 1
657-24-9	Metformin	XZWYZXLIPXDOLR-UHFFFAOYSA-N	[H+].[Cl-].CN(C)C(=N)N=C(N)N	C4H11N5	Potential P/vP	vM	Potential T	Potential PMT/vPvM	Priority 1
93413-62-8	O-Desmethylvenlafaxine	KYYIDSXMWOZKMP-UHFFFAOYSA-N	O.CN(C)CC(c1ccc(O)cc1)C2(O)CCCCC2.OC(=O)CCC(O)=O	C16H25NO2	Potential P/vP	vM	Potential T	Potential PMT/vPvM	Priority 1
82419-36-1	Ofloxacin	GSDSWSVVBLHKDQ-UHFFFAOYSA-N	CC1COc2c(N3CCN(C)CC3)c(F)cc4C(=O)C(=CN1c24)C(O)=O	C18H20FN3O4	P	vM	Potential T	PM	Priority 1
723-46-6	Sulfamethoxazole	XURCIPRUUASYLR-UHFFFAOYSA-N	Cc1onc(N[S](=O)(=O)c2ccc(N)cc2)c1	C10H11N3O3S	Potential P/vP	vM	T	Potential PMT/vPvM	Priority 1
78-40-0	Triethyl phosphate	DQWPFSLDHJDLRL-UHFFFAOYSA-N	CCOP(=O)(OCC)OCC	C6H15O4P	Potential P/vP	vM	Potential T	vPvM	Priority 1
738-70-5	Trimethoprim	RIKMMFOAQPJVMX-UHFFFAOYSA-N	COc1cc(Cc2cnc(N)nc2N)cc(OC)c1OC	C14H18N4O3	Potential P/vP	vM	Potential T	Potential PMT/vPvM	Priority 1
102-69-2	Tripropylamine	YFTHZRPMJXBUME-UHFFFAOYSA-N	CCCN(CCC)CCC	C9H21N	P	vM	Potential T	PM	Priority 1
93413-69-5	Venlafaxine	PNVNVHUZROJLTJ-UHFFFAOYSA-N	COc1ccc(cc1)C(CN(C)C)C2(O)CCCCC2	C17H27NO2	Potential P/vP	M	Potential T	Potential PMT/vPvM	Priority 1
29122-68-7	Atenolol	METKIMKYRPQLGS-UHFFFAOYSA-N	CC(C)NCC(O)COc1ccc(CC(N)=O)cc1	C14H22N2O3	Potential P/vP	vM	T	Potential PMT/vPvM	Priority 2
169590-42-5	Celecoxib	RZEKVGVHFLEQIL-UHFFFAOYSA-N	Cc1ccc(cc1)c2cc(nn2c3ccc(cc3)[S](N)(=O)=O)C(F)(F)F	C17H14F3N3O2S	Potential P/vP	M	T	Potential PMT/vPvM	Priority 2
76-57-3	Codeine	WTLBZVNBAKMVDP-UHFFFAOYSA-N	CN1CCC23C4C1CC5=C2C(=C(C=C5)OC)OC3C(C=C4)O	C18H21NO3	Potential P/vP	vM	T	Potential PMT/vPvM	Priority 2
75847-73-3	Enalapril	LZFZMUMEGBBDTC-QEJZJMRPSA-N	CCOC(=O)C(CCC1=CC=CC=C1)NC(C)C(=O)N2CCCC2C(=O)O	C20H28N2O5	Potential P/vP	vM	T	Potential PMT/vPvM	Priority 2
54143-55-4	Flecainide	DJBNUMBKLMJRSA-UHFFFAOYSA-N	FC(F)(F)COc1ccc(OCC(F)(F)F)c(c1)C(=O)NCC2CCCCN2	C17H20F6N2O3	Potential P/vP	vM	T	Potential PMT/vPvM	Priority 2
2022-85-7	Flucytosine	XRECTZIEBJDKEO-UHFFFAOYSA-N	NC1=C(F)C=NC(=O)N1	C4H4FN3O	Potential P/vP	vM	T	Potential PMT/vPvM	Priority 2
54-31-9	Furosemide	ZZUFCTLCJUWOSV-UHFFFAOYSA-N	N[S](=O)(=O)c1cc(C(O)=O)c(NCc2occc2)cc1Cl	C12H11ClN2O5S	Potential P/vP	vM	T	Potential PMT/vPvM	Priority 2
846-49-1	Lorazepam	DIWRORZWFLOCLC-UHFFFAOYSA-N	OC1N=C(c2ccccc2Cl)c3cc(Cl)ccc3NC1=O	C15H10Cl2N2O2	Potential P/vP	vM	T	Potential PMT/vPvM	Priority 2
848-75-9	Lormetazepam	FJIKWRGCXUCUIG-UHFFFAOYSA-N	CN1C(=O)C(O)N=C(c2ccccc2Cl)c3cc(Cl)ccc13	C16H12Cl2N2O2	Potential P/vP	vM	T	Potential PMT/vPvM	Priority 2
443-48-1	Metronidazole	VAOCPAMSLUNLGC-UHFFFAOYSA-N	Cc1ncc(n1CCO)[N+]([O-])=O	C6H9N3O3	Potential P/vP	vM	T	Potential PMT/vPvM-	Priority 2
121-69-7	N,N-Dimethylaniline	JLTDJTHDQAWBAV-UHFFFAOYSA-N	CN(C)c1ccccc1	C8H11N	Potential P/vP	vM	T	Potential PMT/vPvM	Priority 2
22204-53-1	Naproxen	CMWTZPSULFXXJA-UHFFFAOYSA-N	COc1ccc2cc(ccc2c1)C(C)C(O)=O	C14H14O3	Potential P/vP	M	T	Potential PMT/vPvM	Priority 2
103-69-5	N-Ethylaniline	OJGMBLNIHDZDGS-UHFFFAOYSA-N	CCNc1ccccc1	C8H11N	Potential P/vP	vM	T	Potential PMT/vPvM	Priority 2
604-75-1	Oxazepam	VEQOALNAAJBPNY-UHFFFAOYSA-N	OC1N=C(c2ccccc2)c3cc(Cl)ccc3NC1=O	C15H11ClN2O2	Potential P/vP	vM	T	Potential PMT/vPvM	Priority 2
60207-90-1	Propiconazole	STJLVHWMYQXCPB-UHFFFAOYSA-N	CCCC1COC(Cn2cncn2)(O1)c3ccc(Cl)cc3Cl	C15H17Cl2N3O2	Potential P/vP	M	T	Potential PMT/vPvM	Priority 2
486460-32-6	Sitagliptin	MFFMDFFZMYYVKS-SECBINFHSA-N	C1CN2C(=NN=C2C(F)(F)F)CN1C(=O)CC(CC3=CC(=C(C=C3F)F)F)N	C16H15F6N5O	Potential P/vP	vM	T	Potential PMT/vPvM	Priority 2
144-83-2	Sulfapyridine	GECHUMIMRBOMGK-UHFFFAOYSA-N	Nc1ccc(cc1)[S](=O)(=O)Nc2ccccn2	C11H11N3O2S	Potential P/vP	vM	T	Potential PMT/vPvM	Priority 2
137862-53-4	Valsartan	ACWBQPMHZXGDFX-QFIPXVFZSA-N	CCCCC(=O)N(CC1=CC=C(C=C1)C2=CC=CC=C2C3=NNN=N3)C(C(C)C)C(=O)O	C24H29N5O3	Potential P/vP	M	T	Potential PMT/vPvM	Priority 2
91421-75-9	16-Deoxyvertaline B	IYNBEJALSUEFDB-JYKDIFSSSA-N	CC1CCC(NC1)C(C)(C2CCC3C2(CCC4C3CC=C5C4(CCC(C5)O)C)C)O	C27H45NO2	Potential P/vP	Pot M	Potential T	Potential PMT/vPvM	Priority 3
134-32-7	1-Naphthalenamine	RUFPHBVGCFYCNW-UHFFFAOYSA-N	Nc1cccc2ccccc12	C10H9N	Potential P/vP	vM	Potential T	Potential PMT/vPvM	Priority 3
30223-73-5	2-Ethylidene-1,5-dimethyl-3,3-diphenylpyrrolidine	AJRJPORIQGYFMT-RMOCHZDMSA-N	CC=C1N(C)C(C)CC1(c2ccccc2)c3ccccc3	C20H23N	Potential P/vP	vM	Potential T	Potential PMT/vPvM	Priority 3
34367-54-9	3-Me-His2 TRH	QQOVFOJJOXRGOK-AVGNSLFASA-N	CN1C=NC=C1CC(C(=O)N2CCCC2C(=O)NC(=O)C3CCC(=O)N3)N	C17H24N6O4	Potential P/vP	vM	Potential T	Potential PMT/vPvM	Priority 3
66753-07-9	4-(tert-Butylamino)-6-ethylamino-5H-1,3,5-triazin-2-one	OYTCZOJKXCTBHG-UHFFFAOYSA-N	CCNC1=NC(=O)N=C(NC(C)(C)C)N1	C9H17N5O	Potential P/vP	M	Potential T	Potential PMT/vPvM	Priority 3
83-07-8	4-Aminoantipyrine	RLFWWDJHLFCNIJ-UHFFFAOYSA-N	CN1N(c2ccccc2)C(=O)C(=C1C)N	C11H13N3O	Potential P/vP	vM	Potential T	Potential PMT/vPvM-	Priority 3
2609-46-3	Amiloride	XSDQTOBWRPYKKA-UHFFFAOYSA-N	NC(N)=NC(=O)c1nc(Cl)c(N)nc1N	C6H8ClN7O	Potential P/vP	vM	Potential T	Potential PMT/vPvM	Priority 3
71675-85-9	Amisulpride	JLKIGFTWXXRPMT-UHFFFAOYSA-N	CCN1CCCC1CNC(=O)c2cc(c(N)cc2OC)[S](=O)(=O)CC	C17H27N3O4S	Potential P/vP	vM	Potential T	Potential PMT/vPvM	Priority 3
519-09-5	Benzoylecgonine	GVGYEFKIHJTNQZ-RFQIPJPRSA-N	CN1C2CCC1C(C(C2)OC(=O)C3=CC=CC=C3)C(=O)O	C16H19NO4	Potential P/vP	vM	Potential T	Potential PMT/vPvM	Priority 3
66722-44-9	Bisoprolol	MGNFYQILYYYUBS-UHFFFAOYSA-N	CC(C)NCC(O)COc1ccc(COCCOC(C)C)cc1	C18H31NO4	Potential P/vP	vM	Potential T	Potential PMT/vPvM	Priority 3
36507-30-9	Carbamazepine 10,11-epoxide	ZRWWEEVEIOGMMT-UHFFFAOYSA-N	NC(=O)N1C2=C(C=CC=C2)C2OC2C2=C1C=CC=C2	C15H12N2O2	Potential P/vP	M	Potential T	Potential PMT/vPvM	Priority 3
83881-51-0	Cetirizine	ZKLPARSLTMPFCP-UHFFFAOYSA-N	C1CN(CCN1CCOCC(=O)O)C(C2=CC=CC=C2)C3=CC=C(C=C3)Cl	C21H25ClN2O3	Potential P/vP	Pot M	Potential T	Potential PMT/vPvM	Priority 3
77-36-1	Chlorthalidone	JIVPVXMEBJLZRO-UHFFFAOYSA-N	N[S](=O)(=O)c1cc(ccc1Cl)C2(O)NC(=O)c3ccccc23	C14H11ClN2O4S	Potential P/vP	vM	Potential T	Potential PMT/vPvM	Priority 3
105093-21-8	Ciprofloxacin Piperazinyl-N4-sulfate	SDLYZOYQWKDWJG-UHFFFAOYSA-N	OC(=O)C1=CN(C2CC2)C2=CC(N3CCN(CC3)S(O)(=O)=O)=C(F)C=C2C1=O	C17H18FN3O6S	Potential P/vP	vM	Potential T	Potential PMT/vPvM	Priority 3
59729-33-8	Citalopram	WSEQXVZVJXJVFP-UHFFFAOYSA-N	CN(C)CCCC1(OCc2cc(ccc12)C#N)c3ccc(F)cc3	C20H21FN2O	vP	M	Potential T	Potential PMT/vPvM	Priority 3
113665-84-2	Clopidogrel	GKTWGGQPFAXNFI-HNNXBMFYSA-N	COC(=O)C(C1=CC=CC=C1Cl)N2CCC3=C(C2)C=CS3	C16H16ClNO2S	Potential P/vP	Pot M	Potential T	Potential PMT/vPvM	Priority 3
42399-40-6	Desacetyldiltiazem	NZHUXMZTSSZXSB-MOPGFXCFSA-N	CN(C)CCN1C2=CC=CC=C2SC(C(C1=O)O)C3=CC=C(C=C3)OC	C20H24N2O3S	Potential P/vP	vM	Potential T	Potential PMT/vPvM	Priority 3
125-71-3	Dextromethorphan	MKXZASYAUGDDCJ-NJAFHUGGSA-N	CN1CCC23CCCCC2C1CC4=C3C=C(C=C4)OC	C18H25NO	Potential P/vP	M	Potential T	Potential PMT/vPvM	Priority 3
42399-41-7	Diltiazem	HSUGRBWQSSZJOP-RTWAWAEBSA-N	CC(=O)OC1C(SC2=CC=CC=C2N(C1=O)CCN(C)C)C3=CC=C(C=C3)OC	C22H26N2O4S	Potential P/vP	M	Potential T	Potential PMT/vPvM	Priority 3
551-92-8	Dimetridazole	IBXPYPUJPLLOIN-UHFFFAOYSA-N	Cn1c(C)ncc1[N+]([O-])=O	C5H7N3O2	Potential P/vP	vM	Potential T	Potential PMT/vPvM-	Priority 3
23110-15-8	Fumagillin	NGGMYCMLYOUNGM-CSDLUJIJSA-N	CC(=CCC1C(O1)(C)C2C(C(CCC23CO3)OC(=O)C=CC=CC=CC=CC(=O)O)OC)C	C26H34O7	Potential P/vP	M	Potential T	Potential PMT/vPvM	Priority 3
64744-50-9	Gabapentin related compound A	VHYCDWMUTMEGQY-UHFFFAOYSA-N	O=C1CC2(CN1)CCCCC2	C9H15NO	Potential P/Vp v	vM	Potential T	Potential PMT/vPvM	Priority 3
58-93-5	Hydrochlorothiazide	JZUFKLXOESDKRF-UHFFFAOYSA-N	N[S](=O)(=O)c1cc2c(NCN[S]2(=O)=O)cc1Cl	C7H8ClN3O4S2	Potential P/vP	vM	Potential T	Potential PMT/vPvM	Priority 3
466-99-9	Hydromorphone	WVLOADHCBXTIJK-YNHQPCIGSA-N	CN1CCC23C4C1CC5=C2C(=C(C=C5)O)OC3C(=O)CC4	C17H19NO3	Potential P/vP	vM	Potential T	Potential PMT/vPvM	Priority 3
138402-11-6	Irbesartan	YOSHYTLCDANDAN-UHFFFAOYSA-N	CCCCC1=NC2(CCCC2)C(=O)N1Cc3ccc(cc3)c4ccccc4c5n[nH]nn5	C25H28N6O	Potential P/vP	Pot M	Potential T	Potential PMT/vPvM-	Priority 3
34123-59-6	Isoproturon	PUIYMUZLKQOUOZ-UHFFFAOYSA-N	CC(C)C1=CC=C(NC(=O)N(C)C)C=C1	C12H18N2O	Potential P	vM	Potential T	Potential PMT/vPvM	Priority 3
6740-88-1	Ketamine	YQEZLKZALYSWHR-UHFFFAOYSA-N	CNC1(CCCCC1=O)C1=C(Cl)C=CC=C1	C13H16ClNO	Potential P	vM	Potential T	Potential PMT/vPvM	Priority 3
22071-15-4	Ketoprofen	DKYWVDODHFEZIM-UHFFFAOYSA-N	CC(C(O)=O)c1cccc(c1)C(=O)c2ccccc2	C16H14O3	Potential P/vP	M	Potential T	Potential PMT/vPvM-	Priority 3
77-07-6	Levorphanol	JAQUASYNZVUNQP-USXIJHARSA-N	CN1CCC23CCCCC2C1CC4=C3C=C(C=C4)O	C17H23NO	Potential P/vP	M	Potential T	Potential PMT/vPvM	Priority 3
137-58-6	Lidocaine	NNJVILVZKWQKPM-UHFFFAOYSA-N	CCN(CC)CC(=O)Nc1c(C)cccc1C	C14H22N2O	Potential P/vP	vM	Potential T	Potential PMT/vPvM	Priority 3
53230-10-7	Mefloquine	XEEQGYMUWCZPDN-DOMZBBRYSA-N	OC(C1CCCCN1)c2cc(nc3c2cccc3C(F)(F)F)C(F)(F)F	C17H16F6N2O	Potential P/vP	M	Potential T	Potential PMT/vPvM	Priority 3
38304-91-5	Minoxidil	ZFMITUMMTDLWHR-UHFFFAOYSA-N	NC1=CC(=NC(N)=[N+]1[O-])N1CCCCC1	C9H15N5O	Potential P/vP	vM	Potential T	Potential PMT/vPvM	Priority 3
5294-61-1	N-(2,6-Dimethylphenyl)-1-piperazineacetamide	NJKRFQIWDJSYOK-UHFFFAOYSA-N	CC1=C(C(=CC=C1)C)NC(=O)CN2CCNCC2	C14H21N3O	Potential P/vP	M	Potential T	Potential PMT/vPvM	Priority 3
19077-98-6	N-Acetylsulfapyridine	CYLYVXPHAQLXFG-UHFFFAOYSA-N	CC(=O)NC1=CC=C(C=C1)S(=O)(=O)NC1=NC=CC=C1	C13H13N3O3S	Potential P	vM	Potential T	Potential PMT/vPvM	Priority 3
1088-11-5	Nordazepam	AKPLHCDWDRPJGD-UHFFFAOYSA-N	ClC1=CC2=C(NC(=O)CN=C2C2=CC=CC=C2)C=C1	C15H11ClN2O	Potential P	M	Potential T	Potential PMT/vPvM	Priority 3
172430-46-5	O-Desarylranolazine	LDEJNELBMSFPDJ-UHFFFAOYSA-N	CC1=C(C(=CC=C1)C)NC(=O)CN2CCN(CC2)CC(CO)O	C17H27N3O3	Potential P/vP	vM	Potential T	Potential PMT/vPvM	Priority 3
80456-81-1	O-Desmethyltramadol	UWJUQVWARXYRCG-UYWMCZCJNA-N	CN(C)CC1CCCCC1(O)c2cccc(O)c2	C15H23NO2	Potential P/vP	vM	Potential T	Potential PMT/vPvM	Priority 3
73590-58-6	Omeprazole	SUBDBMMJDZJVOS-UHFFFAOYSA-N	COc1ccc2nc([nH]c2c1)[S](=O)Cc3ncc(C)c(OC)c3C	C17H19N3O3S	Potential P/vP	vM	Potential T	Potential PMT/vPvM	Priority 3
73590-85-9	Omeprazole sulfide	IEDVJHCEMCRBQM-UHFFFAOYSA-N	COC1=CC=C2NC(SCC3=NC=C(C)C(OC)=C3C)=NC2=C1	C17H19N3O2S	Potential P/vP	M	Potential T	Potential PMT/vPvM	Priority 3
88546-55-8	Omeprazole sulfone	IXEQEYRTSRFZEO-UHFFFAOYSA-N	COC1=CC2=C(C=C1)N=C(N2)S(=O)(=O)CC1=NC=C(C)C(OC)=C1C	C17H19N3O4S	Potential P/vP	Pot M	Potential T	Potential PMT/vPvM	Priority 3
102625-64-9	Pantoprazole sulfide	UKILEIRWOYBGEJ-UHFFFAOYSA-N	COC1=C(OC)C(CSC2=NC3=C(N2)C=C(OC(F)F)C=C3)=NC=C1	C16H15F2N3O3S	Potential P/vP	Pot M	Potential T	Potential PMT/vPvM	Priority 3
18059-10-4	Peiminine	IQDIERHFZVCNRZ-YUYPDVIUSA-N	CC1CCC2C(C3CCC4C(C3CN2C1)CC5C4CC(=O)C6C5(CCC(C6)O)C)(C)O	C27H43NO3	Potential P/vP	vM	Potential T	Potential PMT/vPvM	Priority 3
525-66-6	Propranolol	AQHHHDLHHXJYJD-UHFFFAOYSA-N	CC(C)NCC(O)COc1cccc2ccccc12	C16H21NO2	Potential P/vP	Pot M	Potential T	Potential PMT/vPvM	Priority 3
117977-21-6	Rabeprazole sulfide	BSXAHDOWMOSVAP-UHFFFAOYSA-N	COCCCOC1=C(C)C(CSC2=NC3=CC=CC=C3N2)=NC=C1	C18H21N3O2S	Potential P/vP	M	Potential T	Potential PMT/vPvM	Priority 3
95635-55-5	Ranolazine	XKLMZUWKNUAPSZ-UHFFFAOYSA-N	COc1ccccc1OCC(O)CN2CCN(CC2)CC(=O)Nc3c(C)cccc3C	C24H33N3O4	Potential P/vP	M	Potential T	Potential PMT/vPvM	Priority 3
366789-02-8	Rivaroxaban	KGFYHTZWPPHNLQ-YQTOOIBONA-N	Clc1sc(cc1)C(=O)NCC2CN(C(=O)O2)c3ccc(cc3)N4CCOCC4=O	C19H18ClN3O5S	Potential P/vP	M	Potential T	Potential PMT/vPvM	Priority 3
80-78-4	Solanidine	JVKYZPBMZPJNAJ-OQFNDJACSA-N	CC1CCC2C(C3C(N2C1)CC4C3(CCC5C4CC=C6C5(CCC(C6)O)C)C)C	C27H43NO	Potential P/vP	Pot M	Potential T	Potential PMT/vPvM	Priority 3
474-08-8	Solanine D	JALVTHFTYRPDMB-HRRTYWNUSA-N	CC1CCC2C(C3C(N2C1)CC4C3(CCC5C4CCC6C5(CCC(C6)O)C)C)C	C27H45NO	Potential P/vP	Pot M	Potential T	Potential PMT/vPvM	Priority 3
56038-13-2	Sucralose	BAQAVOSOZGMPRM-QBMZZYIRSA-N	C(C1C(C(C(C(O1)OC2(C(C(C(O2)CCl)O)O)CCl)O)O)Cl)O	C12H19Cl3O8	Potential P/vP	vM	Potential T	Potential PMT/vPvM	Priority 3
599-79-1	Sulfasalazine	NCEXYHBECQHGNR-QZQOTICOSA-N	OC(=O)C1=C\C(C=CC1=O)=N/Nc2ccc(cc2)[S](=O)(=O)Nc3ccccn3	C18H14N4O5S	Potential P/vP	M	Potential T	Potential PMT/vPvM	Priority 3
15676-16-1	Sulpiride	BGRJTUBHPOOWDU-UHFFFAOYSA-N	CCN1CCCC1CNC(=O)c2cc(ccc2OC)[S](N)(=O)=O	C15H23N3O4S	Potential P/vP	vM	Potential T	Potential PMT/vPvM	Priority 3
148-79-8	Thiabendazole	WJCNZQLZVWNLKY-UHFFFAOYSA-N	[nH]1c2ccccc2nc1c3cscn3	C10H7N3S	Potential P/vP	M	Potential T	Potential PMT/vPvM	Priority 3
51012-32-9	Tiapride	JTVPZMFULRWINT-UHFFFAOYSA-N	CCN(CC)CCNC(=O)c1cc(ccc1OC)[S](C)(=O)=O	C15H24N2O4S	Potential P/vP	vM	Potential T	Potential PMT/vPvM	Priority 3
27203-92-5	Tramadol	TVYLLZQTGLZFBW-ZBFHGGJFSA-N	CN(C)CC1CCCCC1(C2=CC(=CC=C2)OC)O	C16H25NO2	Potential P/vP	vM	Potential T	Potential PMT/vPvM	Priority 3
19794-93-5	Trazodone	PHLBKPHSAVXXEF-UHFFFAOYSA-N	C1CN(CCN1CCCN2C(=O)N3C=CC=CC3=N2)C4=CC(=CC=C4)Cl	C19H22ClN5O	Potential P/vP	M	Potential T	Potential PMT/vPvM	Priority 3
1067-98-7	Tri(3-chloropropyl) phosphate	WOURXYYHORRGQO-UHFFFAOYSA-N	ClCCCOP(=O)(OCCCCl)OCCCCl	C9H18Cl3O4P	Potential P/vP	Pot M	Potential T	Potential PMT/vPvM	Priority 3
274901-16-5	Vildagliptin		C1CC(N(C1)C(=O)CNC23CC4CC(C2)CC(C4)(C3)O)C#N	C17H25N3O2	Potential P/vP	vM	Potential T	Potential PMT/vPvM	Priority 3
526-36-3	Xylometazoline	HUCJFAOMUPXHDK-UHFFFAOYSA-N	CC1=CC(=CC(=C1CC2=NCCN2)C)C(C)(C)C	C16H24N2	Potential P/vP	M	Potential T	Potential PMT/vPvM	Priority 3
103577-45-3	Lansoprazole	MJIHNNLFOKEZEW-UHFFFAOYSA-N	Cc1c(C[S](=O)c2[nH]c3ccccc3n2)nccc1OCC(F)(F)F	C16H14F3N3O2S	Potential P/vP	vM	Potential T	Potential PMT/vPvM	Priority 3
1300037-87-9	Tapentadol O-sulfate	HPEFZESOUVTBSA-SMDDNHRTSA-N	CCC(C1=CC(=CC=C1)OS(=O)(=O)O)C(C)CN(C)C	C14H23NO4S	Potential P/vP	M	Potential T	Potential PMT/vPvM	Priority 3
102-82-9	Tributylamine	IMFACGCPASFAPR-UHFFFAOYSA-N	CCCCN(CCCC)CCCC	C12H27N	Not P	M	Not T	Not PMT/vPM substance	Non priority
51-43-4	(-)-Epinephrine	UCTWMZQNUQWSLP-VIFPVBQESA-N	CNC[C@@H](C1=CC(=C(C=C1)O)O)O	C9H13NO3	Not enough data	M	Potential T	Not enough data	Non priority
90-82-4	Pseudoephedrine	KWGRBVOPPLSCSI-SCZZXKLOSA-N	C[C@H]([C@@H](C1=CC=CC=C1)O)NC		Not P	M	Potential T	Not enough data	Non priority
57413-43-1	(.+-.)-Ethylphenidate	AIVSIRYZIBXTMM-UHFFFAOYSA-N	CCOC(=O)C(C1CCCCN1)C1=CC=CC=C1	C15H21NO2	Not enough data	vM	Potential T	Not enough data	Non priority
4638-92-0	(+)-trans-Chrysanthemic acid	XLOPRKKSAJMMEW-SFYZADRCSA-N	CC(=CC1C(C1(C)C)C(=O)O)C	C10H16O2	Not P	vM	Not T	Not PMT/vPM substance	Non priority
2820-55-5	(2S)-Nicotine 1-oxide	YHXKVHQFWVYXIC-JTQLQIEISA-N	CN1CCCC1C2=C[N+](=CC=C2)[O-]	C10H14N2O	Not enough data	vM	Potential T	Not enough data	Non priority
56613-80-0	(R)-(-)-2-Phenylglycinol	IJXJGQCXFSSHNL-UHFFFAOYSA-N	C1=CC=C(C=C1)C(CO)N	C8H11NO	Not enough data	vM	Potential T	Not enough data	Non priority
706-14-9	.gamma.-Decalactone	NTJOBXMMWNYJFB-UHFFFAOYSA-N	CCCCCCC1CCC(=O)O1	C10H18O2	Not P	vM	Not T	Not PMT/vPM substance	Non priority
1008-76-0	.gamma.-Phenyl-.gamma.-butyrolactone	AEUULUMEYIPECD-UHFFFAOYNA-N	O=C1CCC(O1)c2ccccc2	C10H10O2	Not P	M	Potential T	Not PMT/vPM substance	Non priority
2387-23-7	1,3-Dicyclohexylurea	ADFXKUOMJKEIND-UHFFFAOYSA-N	O=C(NC1CCCCC1)NC2CCCCC2	C13H24N2O	Not enough data	Pot M	T	Not enough data	Non priority
874-14-6	1,3-Dimethyluracil	JSDBKAHWADVXFU-UHFFFAOYSA-N	CN1C=CC(=O)N(C)C1=O	C6H8N2O2	Not enough data	vM	Potential T	Not enough data	Non priority
944-73-0	1,3-Dimethyluric acid	OTSBKHHWSQYEHK-UHFFFAOYSA-N	CN1C2=C(NC(=O)N2)C(=O)N(C)C1=O	C7H8N4O3	Not enough data	vM	Potential T	Not enough data	Non priority
3001-72-7	1,5-Diazabicyclo4.3.0-non-5-ene	SGUVLZREKBPKCE-UHFFFAOYSA-N	C1CN2CCCN=C2C1	C7H12N2	Not P	vM	Potential T	Not PMT/vPM substance	Non priority
55441-62-8	1,9-Dimethyluric acid	UARKDOLETOEBCU-UHFFFAOYSA-N	CN1C(O)=NC2=C1N=C(O)N(C)C2=O	C7H8N4O3	Not enough data	vM	Potential T	Not enough data	Non priority
119290-12-9	11-Oxatetradecanoic acid	HSRAJJQTYQHRSA-UHFFFAOYSA-N	CC1=CC=CC=C1C(=O)O	C13H26O3	Not P	vM	Not T	Not PMT/vPM substance	Non priority
505-95-3	12-Hydroxydodecanoic acid	ZDHCZVWCTKTBRY-UHFFFAOYSA-N	OCCCCCCCCCCCC(O)=O	C12H24O3	Not P	vM	Not T	Not PMT/vPM substance	Non priority
6789-94-2	1-Ethyl-3-piperidinamine	WAKUKXKZEXFXJP-UHFFFAOYSA-N	CCN1CCCC(N)C1	C7H16N2	Not enough data	vM	Potential T	Not enough data	Non priority
143-27-1	1-Hexadecylamine	FJLUATLTXUNBOT-UHFFFAOYSA-N	CCCCCCCCCCCCCCCCN	C16H35N	Not P	Not M	T	Not PMT/vPM substance	Non priority
1355326-35-0	1H-Imidazole-1-acetamide, N-2-(cyclohexylamino)-1-(2-methylphenyl)-2-oxoethyl-N-(3-fluorophenyl)-2-methyl-	FNYGWXSATBUBER-UHFFFAOYSA-N	CC1=CC=CC=C1C(C(=O)NC2CCCCC2)N(C3=CC(=CC=C3)F)C(=O)CN4C=CN=C4C	C27H31FN4O2	Potential P/vP	Not M	Potential T	Not PMT/vPM substance	Non priority
24445-44-1	1H-Inden-2-amine, 2,3-dihydro-N-methyl-	SXWZQUCTTOBHJT-UHFFFAOYSA-N	CNC1CC2=CC=CC=C2C1	C10H13N	Not enough data	vM	Not T	Not enough data	Non priority
362511-41-9	1-Methylene-5.alpha.-androstan-3.alpha.-ol-17-one glucuronide	NEROJAIFUVJKBJ-UHFFFAOYSA-N	CC12CCC3C(C1CCC2=O)CCC4C3(C(=C)CC(C4)OC5C(C(C(C(O5)C(=O)O)O)O)O)C	C26H38O8	Not enough data	vM	Potential T	Not enough data	Non priority
2216-12-8	1-Nitro-2-phenoxybenzene	VNHGETRQQSYUGZ-UHFFFAOYSA-N	[O-][N+](=O)c1ccccc1Oc2ccccc2	C12H9NO3	Not enough data	Pot M	Potential T	Not enough data	Non priority
26962-50-5	2,2',4'-Trihydroxychalcone	MACMAADVRVVHBD-UHFFFAOYSA-N	Oc1ccc(c(O)c1)C(=O)C=Cc2ccccc2O	C15H12O4	Not enough data	Pot M	Potential T	Not enough data	Non priority
1124-11-4	2,3,5,6-Tetramethylpyrazine	FINHMKGKINIASC-UHFFFAOYSA-N	Cc1nc(C)c(C)nc1C	C8H12N2	Not enough data	vM	Potential T	Not enough data	Non priority
1563-38-8	2,3-Dihydro-2,2-dimethylbenzofuran-7-ol	WJGPNUBJBMCRQH-UHFFFAOYSA-N	CC1(C)Cc2cccc(O)c2O1	C10H12O2	Not enough data	Pot M	Potential T	Not enough data	Non priority
105-67-9	2,4-Dimethylphenol	KUFFULVDNCHOFZ-UHFFFAOYSA-N	Cc1ccc(O)c(C)c1	C8H10O	Not P	vM	Not T	Not PMT/vPM substance	Non priority
2785-98-0	2,5-Dimethoxybenzoic acid	NYJBTJMNTNCTCP-UHFFFAOYSA-N	COC1=CC(C(O)=O)=C(OC)C=C1	C9H10O4	Not P	vM	Not T	Not PMT/vPM substance	Non priority
15644-82-3	2,6-Dimethylquinolin-4-ol	LSWRRPBOJDRHSV-UHFFFAOYSA-N	Cc1ccc2nc(C)cc(O)c2c1	C11H11NO	Not enough data	Pot M	Potential T	Not enough data	Non priority
128-39-2	2,6-Di-tert-butylphenol	DKCPKDPYUFEZCP-UHFFFAOYSA-N	CC(C)(C)c1cccc(c1O)C(C)(C)C	C14H22O	Potential P/vP	Not M	Not T	Not PMT/vPM substance	Non priority
15987-00-5	2-Butyl-3-methylpyrazine	IRSIKJPEFMMRHD-UHFFFAOYSA-N	CCCCc1nccnc1C	C9H14N2	Not enough data	vM	Potential T	Not enough data	Non priority
13925-00-3	2-Ethylpyrazine	KVFIJIWMDBAGDP-UHFFFAOYSA-N	CCC1=CN=CC=N1	C6H8N2	Not P	vM	Potential T	Not PMT/vPM substance	Non priority
15362-40-0	2H-Indol-2-one, 1-(2,6-dichlorophenyl)-1,3-dihydro-	JCICIFOYVSPMHG-UHFFFAOYSA-N	C1C2=CC=CC=C2N(C1=O)C3=C(C=CC=C3Cl)Cl	C14H9Cl2NO	Potential P/vP	Not M	Potential T	Not PMT/vPM substance	Non priority
165383-71-1	2-Imino-4-methylpiperidine	GGDLOMFAKKVDPT-UHFFFAOYSA-N	CC1CCNC(=N)C1	C6H12N2	Not P	vM	Potential T	Not PMT/vPM substance	Non priority
669-90-9	2-Keto-D-gluconic acid	VBUYCZFBVCCYFD-JJYYJPOSSA-N	C(C(C(C(C(=O)C(=O)O)O)O)O)O	C6H10O7	Not P	vM	Potential T	Not PMT/vPM substance	Non priority
118-90-1	2-Methylbenzoic acid	ZWLPBLYKEWSWPD-UHFFFAOYSA-N	CC1=C(C=CC=C1)C(O)=O	C8H8O2	Not P	vM	Not T	Not PMT/vPM substance	Non priority
90-27-7	2-Phenylbutyric acid	OFJWFSNDPCAWDK-UHFFFAOYSA-N	CCC(C(O)=O)C1=CC=CC=C1	C10H12O2	Not P	vM	Not T	Not PMT/vPM substance	Non priority
485338-03-2	3-(Hydroxymethyl)-6,7-dimethylquinolin-2-ol	NISWOLHSXUXWJK-UHFFFAOYSA-N	Cc1cc2cc(CO)c(O)nc2cc1C	C12H13NO2	Not enough data	M	Potential T	Not enough data	Non priority
621-42-1	3-Acetamidophenol	QLNWXBAGRTUKKI-UHFFFAOYSA-N	CC(=O)Nc1cccc(O)c1	C8H9NO2	Not enough data	vM	Potential T	Not enough data	Non priority
31468-12-9	3-Cyclohexyl-1,1-dimethylurea	PZWXYRDNQYUIIU-UHFFFAOYSA-N	CN(C)C(=O)NC1CCCCC1	C9H18N2O	Not enough data	vM	Potential T	Not enough data	Non priority
620-17-7	3-Ethylphenol	HMNKTRSOROOSPP-UHFFFAOYSA-N	CCc1cccc(O)c1	C8H10O	Not P	vM	T	Not PMT/vPM substance	Non priority
37519-14-5	3-Hydroxyacetaminophen	IPFBMHOMTSBTSU-UHFFFAOYSA-N	CC(=O)Nc1ccc(O)c(O)c1	C8H9NO3	Not enough data	vM	Potential T	Not enough data	Non priority
14292-26-3	3-Hydroxycapric acid	FYSSBMZUBSBFJL-UHFFFAOYSA-N	CCCCCCCC(O)CC(O)=O	C10H20O3	Not P	vM	Not T	Not PMT/vPM substance	Non priority
1883-13-2	3-Hydroxydodecanoic acid	MUCMKTPAZLSKTL-UHFFFAOYSA-N	CCCCCCCCCC(O)CC(O)=O	C12H24O3	Not P	vM	Not T	Not PMT/vPM substance	Non priority
15676-23-0	3-Hydroxymorphinan	IYNWSQDZXMGGGI-KBMXLJTQSA-N	C1CCC23CCNC(C2C1)CC4=C3C=C(C=C4)O	C16H21NO	Not enough data	M	Potential T	Not enough data	Non priority
1961-72-4	3-Hydroxymyristic acid	IYNWSQDZXMGGGI-KBMXLJTQSA-N	CCCCCCCCCCCC(O)CC(O)=O	C14H28O3	Not P	M	Not T	Not PMT/vPM substance	Non priority
87-51-4	3-Indoleacetic acid	SEOVTRFCIGRIMH-UHFFFAOYSA-N	OC(=O)CC1=CNC2=C1C=CC=C2	C10H9NO2	Not P	vM	Not T	Not PMT/vPM substance	Non priority
2201-40-3	4-(1-Phenylcyclohexyl)morpholine	CHMXTQJRXRJHDG-UHFFFAOYSA-N	C1CCC(CC1)(C2=CC=CC=C2)N3CCOCC3	C16H23NO	Potential P/vP	Not M	Potential T	Not PMT/vPM substance	Non priority
1203430-05-0	4-Benzofuranethanamine, 2,3-dihydro-.alpha.-methyl-	LTXYRVJSOQKJAH-UHFFFAOYNA-N	CC(N)CC1=CC=CC2=C1CCO2	C11H15NO	Not enough data	vM	Potential T	Not enough data	Non priority
463-00-3	4-Guanidinobutanoic acid	TUHVEAJXIMEOSA-UHFFFAOYSA-N	NC(N)=NCCCC(O)=O	C5H11N3O2	Not P	vM	Potential T	Not PMT/vPM substance	Non priority
103876-98-8	4-Hydroxyomeprazole sulfide	LVUFHVGKGMRSQW-UHFFFAOYSA-N	COC1=CC2=C(C=C1)N=C(N2)SCC1=C(C)C(=O)C(C)=CN1	C16H17N3O2S	Not enough data	vM	Potential T	Not enough data	Non priority
188259-69-0	4-Hydroxyvalsartan	ICSQZMPILLPFKC-XLDIYJRPSA-N	CC(C)C(C(=O)O)N(CC1=CC=C(C=C1)C2=CC=CC=C2C3=NNN=N3)C(=O)CCC(C)O	C24H29N5O4	Not enough data	vM	Potential T	Not enough data	Non priority
7554-65-6	4-Methyl-1H-pyrazole	GBXSMTUPTTWBMN-XIRDDKMYSA-N	Cc1c[nH]nc1	C4H6N2	Potential P/vP	vM	Not T	Potential PMT/vPvM	Non priority
137-00-8	5-(2-Hydroxyethyl)-4-methylthiazole	BKAWJIRCKVUVED-UHFFFAOYSA-N	CC1=C(SC=N1)CCO	C6H9NOS	Not P	vM	Potential T	Not PMT/vPM substance	Non priority
582-60-5	5,6-Dimethylbenzimidazole	LJUQGASMPRMWIW-UHFFFAOYSA-N	Cc1cc2[nH]cnc2cc1C	C9H10N2	Not enough data	vM	Potential T	Not enough data	Non priority
203626-57-7	5,8-Dimethylquinolin-4-ol	JLOYAQFVPXIJKV-UHFFFAOYSA-N	Cc1ccc(C)c2c(O)ccnc12	C11H11NO	Not enough data	Pot M	Potential T	Not enough data	Non priority
2641-48-7	5.alpha.-Androstan-17.beta.-ol-3-one sulfate	ZMITXKRGXGRMKS-HLUDHZFRSA-N		C19H30O5S	Not enough data	Pot M	Potential T	Not enough data	Non priority
566-88-1	5alpha-Cholestanone	XIIAYQZJNBULGD-LDHZKLTISA-N	CC(C)CCCC(C)C1CCC2C1(CCC3C2CCC4C3(CCC(=O)C4)C)C		Potential P/vP	Not M	Potential T	Not PMT/vPM substance	Non priority
1121-78-4	5-Hydroxy-2-methylpyridine	DHLUJPLHLZJUBW-UHFFFAOYSA-N	Cc1ccc(O)cn1	C6H7NO	Not enough data	vM	Potential T	Not enough data	Non priority
69002-84-2	5-Hydroxydiclofenac	VNQURRWYKFZKJZ-UHFFFAOYSA-N	C1=CC(=C(C(=C1)Cl)NC2=C(C=C(C=C2)O)CC(=O)O)Cl	C14H11Cl2NO3	Not enough data	M	Potential T	Not enough data	Non priority
90609-03-3	5-Oxo-1-propyl-2-pyrrolidineacetic acid	OLNRYIJLDVURDG-UHFFFAOYSA-N	CCCN1C(CC(O)=O)CCC1=O	C9H15NO3	Not P	vM	Potential T	Not PMT/vPM substance	Non priority
1198-47-6	6-(Methylthio)guanine	YEGKYFQLKYGHAR-UHFFFAOYSA-N	CSC1=NC(N)=NC2=C1NC=N2	C6H7N5S	Not enough data	vM	Potential T	Not enough data	Non priority
938-55-6	6-Dimethylaminopurine	BVIAOQMSVZHOJM-UHFFFAOYSA-N	CN(C)C1=NC=NC2=C1NC=N2	C7H9N5	Not enough data	vM	Potential T	Not enough data	Non priority
779-27-1	7-Hydroxycoumarin-3-carboxylic acid	LKLWLDOUZJEHDY-UHFFFAOYSA-N	OC(=O)C1=CC2=C(OC1=O)C=C(O)C=C2	C10H6O5	Not P	vM	Potential T	Not PMT/vPM substance	Non priority
566-28-9	7-Ketocholesterol	YIKKMWSQVKJCOP-ABXCMAEBSA-N	CC(C)CCCC(C)C1CCC2C1(CCC3C2C(=O)C=C4C3(CCC(C4)O)C)C	C27H44O2	Potential P/vP	Not M	Potential T	Not PMT/vPM substance	Non priority
136470-78-5	Abacavir	MCGSCOLBFJQGHM-SCZZXKLOSA-N	C1CC1NC2=C3C(=NC(=N2)N)N(C=N3)[C@@H]4C[C@@H](C=C4)CO	C14H18N6O	Not enough data	vM	T	Not enough data	Non priority
10066-90-7	Acetaminophen sulfate	IGTYILLPRJOVFY-UHFFFAOYSA-N	CC(=O)NC1=CC=C(OS(O)(=O)=O)C=C1	C8H9NO5S	Not enough data	vM	Potential T	Not enough data	Non priority
759-05-7	Alpha-ketoisovaleric acid	QHKABHOOEWYVLI-UHFFFAOYSA-N	CC(C)C(=O)C(O)=O	C5H8O3	Not P	vM	Not T	Not PMT/vPM substance	Non priority
506-30-9	Arachidic acid	VKOBVWXKNCXXDE-UHFFFAOYSA-N	CCCCCCCCCCCCCCCCCCCC(O)=O	C20H40O2	Not P	Not M	Not T	Not PMT/vPM substance	Non priority
63-75-2	Arecoline	HJJPJSXJAXAIPN-UHFFFAOYSA-N	COC(=O)C1=CCCN(C)C1	C8H13NO2	Not enough data	vM	Potential T	Not enough data	Non priority
123-99-9	Azelaic acid	BDJRBEYXGGNYIS-UHFFFAOYSA-N	OC(=O)CCCCCCCC(O)=O	C9H16O4	Not P	vM	T	Not PMT/vPM substance	Non priority
19879-30-2	Bavachinin	VOCGSQHKPZSIKB-UHFFFAOYSA-N	COc1cc2OC(CC(=O)c2cc1CC=C(C)C)c3ccc(O)cc3	C21H22O4	Not enough data	Pot M	Potential T	Not enough data	Non priority
39156-49-5	Benzenesulfonic acid, 4-undecyl-	UCDCOJNNUVYFKJ-UHFFFAOYSA-N	CCCCCCCCCCCC1=CC=C(C=C1)S(=O)(=O)O	C17H28O3S	Not enough data	Not M	Not T	Not enough data	Non priority
25321-41-9	Benzenesulfonic acid, dimethyl-	ZZXDRXVIRVJQBT-UHFFFAOYSA-N		C8H10O3S	Not P	vM	Not T	Not PMT/vPM substance	Non priority
615-22-5	Benzothiazole, 2-methylmercapto-	UTBVIMLZIRIFFR-UHFFFAOYSA-N	CSC1=NC2=CC=CC=C2S1	C8H7NS2	Not enough data	Not M	Potential T	Not enough data	Non priority
107-43-7	Betaine	KWIUHFFTVRNATP-UHFFFAOYSA-N	C[N+](C)(C)CC([O-])=O	C5H11NO2	Not P	vM	Not T	Not PMT/vPM substance	Non priority
1175838-84-2	Bimatoprost serinolamide	FQGNKSXLEDAGFC-LSLURRSKSA-N	C1C(C(C(C1O)C=CC(CCC2=CC=CC=C2)O)CC=CCCCC(=O)NC(CO)CO)O	C26H39NO6	Not enough data	vM	Potential T	Not enough data	Non priority
94-25-7	Butamben	IUWVALYLNVXWKX-UHFFFAOYSA-N	CCCCOC(=O)c1ccc(N)cc1	C11H15NO2	Not enough data	vM	T	Not enough data	Non priority
58-08-2	Caffeine	RYYVLZVUVIJVGH-UHFFFAOYSA-N	Cn1cnc2N(C)C(=O)N(C)C(=O)c12	C8H10N4O2	Not P	vM	T	Not PMT/vPM substance	Non priority
124-07-2	Caprylic acid	WWZKQHOCKIZLMA-UHFFFAOYSA-N	CCCCCCCC(O)=O	C8H16O2	Not P	vM	T	Not PMT/vPM substance	Non priority
1260-17-9	Carminic acid	DGQLVPJVXFOQEV-JNVSTXMASA-N	CC1=C2C(=CC(=C1C(=O)O)O)C(=O)C3=C(C2=O)C(=C(C(=C3O)O)C4C(C(C(C(O4)CO)O)O)O)O	C22H20O13	Not P	vM	Potential T	Not PMT/vPM substance	Non priority
601-57-0	Cholestenone	NYOXRYYXRWJDKP-RNMWJFICSA-N	CC(C)CCCC(C)C1CCC2C1(CCC3C2CCC4=CC(=O)CCC34C)C	C27H44O	Not enough data	Not M	Potential T	Not enough data	Non priority
73963-72-1	Cilostazol	RRGUKTPIGVIEKM-UHFFFAOYSA-N	C1CCC(CC1)N2C(=NN=N2)CCCCOC3=CC4=C(C=C3)NC(=O)CC4	C20H27N5O2	Potential P/vP	Not M	T	Not PMT/vPM substance	Non priority
2430-94-6	cis-5-Dodecenoic acid	IJBFSOLHRKELLR-FPLPWBNLSA-N	CCCCCC\C=C/CCCC(O)=O	C12H22O2	Not P	M	Not T	Not PMT/vPM substance	Non priority
2416-19-5	cis-7-Hexadecenoic acid	PJHOFUXBXJNUAC-KTKRTIGZSA-N	CCCCCCCC\C=C/CCCCCC(O)=O	C16H30O2	Not P	Pot M	Not T	Not PMT/vPM substance	Non priority
18323-44-9	Clindamycin	KDLRVYVGXIQJDK-AWPVFWJPSA-N	CCC[C@@H]1C[C@H](N(C)C1)C(=O)N[C@H]([C@H](C)Cl)[C@H]1O[C@H](SC)[C@H](O)[C@@H](O)[C@H]1O	C18H33ClN2O5S	Not enough data	vM	Potential T	Not enough data	Non priority
50-36-2	Cocaine	ZPUCINDJVBIVPJ-LJISPDSOSA-N	CN1C2CCC1C(C(C2)OC(=O)C3=CC=CC=C3)C(=O)OC	C17H21NO4	Not enough data	vM	Potential T	Not enough data	Non priority
15569-85-4	Cotinine	UIKROCXWUNQSPJ-UHFFFAOYSA-N	CN1C(CCC1=O)c2cccnc2	C10H12N2O	Not enough data	vM	Potential T	Not enough data	Non priority
100-88-9	Cyclohexanesulfamic acid	HCAJEUSONLESMK-UHFFFAOYSA-N	OS(=O)(=O)NC1CCCCC1	C6H13NO3S	Not enough data	vM	Not T	Not enough data	Non priority
149289-29-2	D,L-N,N-Didesmethyl-O-desmethylvenlafaxine	BHCUWXACHAFFSK-UHFFFAOYSA-N	C1CCC(CC1)(C(CN)C2=CC=C(C=C2)O)O	C14H21NO2	Not enough data	vM	Potential T	Not enough data	Non priority
5579-66-8	Decaethylene glycol	DTPCFIHYWYONMD-UHFFFAOYSA-N	OCCOCCOCCOCCOCCOCCOCCOCCOCCOCCO	C20H42O11	Not enough data	vM	Potential T	Not enough data	Non priority
140-60-3	Decylbenzenesulfonic acid	UASQKKHYUPBQJR-UHFFFAOYSA-N	CCCCCCCCCCC1=CC=C(C=C1)S(O)(=O)=O	C16H26O3S	Not enough data	Pot M	Not T	Not enough data	Non priority
123-78-4	D-erythro-N-stearoylsphingosine	WWUZIQQURGPMPG-KRWOKUGFSA-N	CCCCCCCCCCCCCC=CC(C(CO)N)O	C18H37NO2	Not P	Pot M	Not T	Not PMT/vPM substance	Non priority
143-98-6	Dextrorphan	RWTWIZDKEIWLKQ-XCPWPWHNSA-N	CN1CCC23CCCCC2C1CC4=C3C=C(C=C4)O.C(C(C(=O)O)O)(C(=O)O)O	C17H23NO	Not enough data	M	Potential T	Not enough data	Non priority
15307-86-5	Diclofenac	DCOPUUMXTXDBNB-UHFFFAOYSA-N	OC(=O)Cc1ccccc1Nc2c(Cl)cccc2Cl	C14H11Cl2NO2	Potential P/vP	Not M	T	Not PMT/vPM substance	Non priority
101-83-7	Dicyclohexylamine	XBPCUCUWBYBCDP-UHFFFAOYSA-N	C1CCC(CC1)NC2CCCCC2	C12H23N	Not P	Not M	Potential T	Not PMT/vPM substance	Non priority
87130-20-9	Diethofencarb	LNJNFVJKDJYTEU-UHFFFAOYSA-N	CCOc1ccc(NC(=O)OC(C)C)cc1OCC	C14H21NO4	Not enough data	Pot M	T	Not enough data	Non priority
7577-59-5	Diethylene glycol dodecyl ether sulfate	CJWXGVNXFJTQFT-UHFFFAOYSA-N	CCCCCCCCCCCCOCCOCCOS(O)(=O)=O	C16H34O6S	Not enough data	Pot M	Not T	Not enough data	Non priority
117-84-0	Dioctyl phthalate		CCCCCCCCOC(=O)C1=C(C=CC=C1)C(=O)OCCCCCCCC	C24H38O4	Not P	Not M	T	Not PMT/vPM substance	Non priority
330-54-1	Diuron	XMTQQYYKAHVGBJ-UHFFFAOYSA-N	CN(C)C(=O)Nc1ccc(Cl)c(Cl)c1	C9H10Cl2N2O	vP	M	T	PMT	Non priority
7200-25-1	DL-Arginine	ODKSFYDXXFIFQN-UHFFFAOYSA-N	NC(CCCNC(N)=N)C(O)=O	C6H14N4O2	Not P	vM	Not T	Not PMT/vPM substance	Non priority
150-30-1	DL-Phenylalanine	COLNVLDHVKWLRT-UHFFFAOYSA-N	NC(Cc1ccccc1)C(O)=O	C9H11NO2	Not P	vM	Not T	Not PMT/vPM substance	Non priority
94109-05-4	Docosanoyl ethanolamide	XHFWUECSNJWBJU-UHFFFAOYSA-N	CCCCCCCCCCCCCCCCCCCCCC(=O)NCCO	C24H49NO2	Not P	Not M	Potential T	Not PMT/vPM substance	Non priority
24738-48-5	Dodeca-2(E),4(E)-dienoic acid	HQSBWLQFLLMPKC-BNFZFUHLSA-N		C12H20O2	Not P	M	Potential T	Not PMT/vPM substance	Non priority
693-23-2	Dodecanedioic acid	IFYYFLINQYPWGJ-UHFFFAOYSA-N	OC(=O)CCCCCCCCCCC(O)=O	C12H22O4	Not P	vM	T	Not PMT/vPM substance	Non priority
76420-72-9	Enalaprilat	OROGSEYTTFOCAN-DNJOTXNNSA-N	CC(C(=O)N1CCCC1C(=O)O)NC(CCC2=CC=CC=C2)C(=O)O	C18H24N2O5	Not P	vM	Potential T	Not PMT/vPM substance	Non priority
133040-01-4	Eprosartan	OROAFUQRIXKEMV-LDADJPATSA-N	CCCCc1ncc(\C=C(/Cc2sccc2)C(O)=O)n1Cc3ccc(cc3)C(O)=O	C23H24N2O4S	Not P	vM	Potential T	Not PMT/vPM substance	Non priority
74-55-5	Ethambutol	AEUTYOVWOVBAKS-UWVGGRQHSA-N	CCC(CO)NCCNC(CC)CO	C10H24N2O2	Not P	vM	Potential T	Not PMT/vPM substance	Non priority
60-00-4	Ethylenediaminetetraacetic acid	KCXVZYZYPLLWCC-UHFFFAOYSA-N	OC(=O)CN(CCN(CC(O)=O)CC(O)=O)CC(O)=O	C10H16N2O8	Not P	vM	Potential T	Not PMT/vPM substance	Non priority
76824-35-6	Famotidine	-	NC(N)=Nc1scc(CSCCC(N)=N[S](N)(=O)=O)n1	C8H15N7O2S3	Not enough data	vM	Potential T	Not enough data	Non priority
22329-76-6	Ferulic acid methyl ester	AUJXJFHANFIVKH-GQCTYLIASA-N	COC1=C(C=CC(=C1)C=CC(=O)OC)O	C11H12O4	Not P	Pot M	Not T	Not PMT/vPM substance	Non priority
530-78-9	Flufenamic acid	LPEPZBJOKDYZAD-UHFFFAOYSA-N	OC(=O)C1=C(NC2=CC(=CC=C2)C(F)(F)F)C=CC=C1	C14H10F3NO2	Potential P/vP	Not M	Potential T	Not PMT/vPM substance	Non priority
153954	Fluorescein		Oc1ccc2c(Oc3cc(O)ccc3C24OC(=O)c5ccccc45)c1	C20H12O5	Not enough data	M	Potential T	Not enough data	Non priority
67950-95-2	Gabapentin related compound E	SDAXMMUAZRUWNL-UHFFFAOYSA-N	OC(=O)CC1(CCCCC1)C(O)=O	C9H14O4	Not P	vM	Not T	Not PMT/vPM substance	Non priority
126590-89-4	Gln-Arg	YXHYJEPDKSYPSQ-PSENVYOBNA-N	C(CC(C(=O)O)NC(=O)C(CCC(=O)N)N)CN=C(N)N	C11H22N6O4	Not enough data	vM	Potential T	Not enough data	Non priority
486-84-0	Harmane	PSFDQSOCUJVVGF-UHFFFAOYSA-N	CC1=NCCc2c1[nH]c3ccccc23	C12H10N2	Not enough data	Pot M	Potential T	Not enough data	Non priority
6918-48-5	Heptadecasphing-4-enine	RBEJCQPPFCKTRZ-VIKIZUOQNA-N	CCCCCCCCCCCCC=CC(C(CO)N)O	C17H35NO2	Not P	Pot M	Not T	Not PMT/vPM substance	Non priority
14362-16-4	Heptapropylene glycol	OWRNLGZKEZSHGO-UHFFFAOYSA-N	CC(O)COC(C)COC(C)COC(C)COC(C)COC(C)COC(C)CO	C21H44O8	Not enough data	Pot M	Potential T	Not enough data	Non priority
2615-15-8	Hexaethylene glycol	IIRDTKBZINWQAW-UHFFFAOYSA-N	OCCOCCOCCOCCOCCOCCO	C12H26O7	Not enough data	vM	Potential T	Not enough data	Non priority
52794-80-6	Hexapropylene glycol	CLIPKFOCBNSYQO-UHFFFAOYSA-N	CC(C)(COCCOCCOCCOCCO)OC(C)(C)C(C)(C)O	C18H38O7	Not enough data	vM	Potential T	Not enough data	Non priority
50-23-7	Hydrocortisone	JYGXADMDTFJGBT-VWUMJDOOSA-N	CC12CCC(=O)C=C1CCC3C2C(CC4(C3CCC4(C(=O)CO)O)C)O	C21H30O5	Not P	vM	T	Not PMT/vPM substance	Non priority
84-79-7	Lapachol	CIEYTVIYYGTCCI-UHFFFAOYSA-N	CC(C)=CCC1=C(O)c2ccccc2C(=O)C1=O	C15H14O3	Not enough data	vM	Potential T	Not enough data	Non priority
74-79-3	L-Arginine	ODKSFYDXXFIFQN-UHFFFAOYNA-N	C(CC(C(=O)O)N)CN=C(N)N	C6H14N4O2	Not P	vM	Not T	Not PMT/vPM substance	Non priority
76343-94-7	Latrunculin B	NSHPHXHGRHSMIK-JRIKCGFMSA-N	C[C@H]/1CC[C@@H]2C[C@H](C[C@@](O2)([C@@H]3CSC(=O)N3)O)OC(=O)/C=C(\CC/C=C1)/C	C20H29NO5S	Potential P/vP	Not M	Potential T	Not PMT/vPM substance	Non priority
25518-54-1	Lauroyl-L-carnitine	FUJLYHJROOYKRA-AGDOHHJYNA-N	CCCCCCCCCCCC(=O)OC(CC(=O)[O-])C[N+](C)(C)C	C19H37NO4	Not P	M	Potential T	Not PMT/vPM substance	Non priority
541-15-1	L-Carnitine	PHIQHXFUZVPYII-ZCFIWIBFSA-N	C[N+](C)(C)CC(CC(=O)[O-])O	C7H15NO3	Not P	vM	Not T	Not PMT/vPM substance	Non priority
14769-73-4	Levamisole	HLFSDGLLUJUHTE-SNVBAGLBSA-N	C1CSC2=NC(CN21)C3=CC=CC=C3	C11H12N2S	Not enough data	vM	Potential T	Not enough data	Non priority
60-33-3	Linoleic acid	OYHQOLUKZRVURQ-HZJYTTRNSA-N	CCCCC\C=C/C\C=C/CCCCCCCC(O)=O	C18H32O2	Not P	Not M	Not T	Not PMT/vPM substance	Non priority
114798-26-4	Losartan	PSIFNNKUMBGKDQ-UHFFFAOYSA-N	CCCCc1nc(Cl)c(CO)n1Cc2ccc(cc2)c3ccccc3c4n[nH]nn4	C22H23ClN6O	vP	Not M	T	Not PMT/vPM substance	Non priority
114798-36-6	Losartancarboxaldehyde	FQZSMTSTFMNWQF-UHFFFAOYSA-N	CCCCC1=NC(Cl)=C(C=O)N1CC1=CC=C(C=C1)C1=CC=CC=C1C1=NNN=N1	C22H21ClN6O	Not enough data	Pot M	Potential T	Not enough data	Non priority
1086-80-2	Lumichrome	ZJTJUVIJVLLGSP-UHFFFAOYSA-N	Cc1cc2nc3NC(=O)NC(=O)c3nc2cc1C	C12H10N4O2	Not enough data	vM	Potential T	Not enough data	Non priority
90-64-2	Mandelic acid	IWYDHOAUDWTVEP-UHFFFAOYNA-N	OC(C(O)=O)C1=CC=CC=C1	C8H8O3	Not P	vM	Not T	Not PMT/vPM substance	Non priority
480-33-1	Mellein	KWILGNNWGSNMPA-ZCFIWIBFSA-N	CC1Cc2cccc(O)c2C(=O)O1	C10H10O3	Not P	Pot M	Potential T	Not PMT/vPM substance	Non priority
71125-38-7	Meloxicam	ZRVUJXDFFKFLMG-UHFFFAOYSA-N	CN1C(=C(/O)Nc2sc(C)cn2)/C(=O)c3ccccc3[S]1(=O)=O	C14H13N3O4S2	Not enough data	vM	T	Not enough data	Non priority
1120-25-8	Methyl palmitoleate	IZFGRAGOVZCUFB-HJWRWDBZSA-N	CCCCCC\C=C/CCCCCCCC(=O)OC	C17H32O2	Not P	Not M	Not T	Not PMT/vPM substance	Non priority
1915211	Methylecgonine	QIQNNBXHAYSQRY-UYXSQOIJSA-N	CN1C2CCC1C(C(C2)O)C(=O)OC	C10H17NO3	Not P	vM	Potential T	Not PMT/vPM substance	Non priority
516-05-2	Methylmalonic acid	ZIYVHBGGAOATLY-UHFFFAOYSA-N	CC(C(O)=O)C(O)=O	C4H6O4	Not P	vM	Not T	Not PMT/vPM substance	Non priority
56392-14-4	Metoprolol acid	PUQIRTNPJRFRCZ-UHFFFAOYSA-N	CC(C)NCC(O)COC1=CC=C(CC(O)=O)C=C1	C14H21NO4	Not P	vM	Potential T	Not PMT/vPM substance	Non priority
	Met-Val-Arg	OPINTGHFESTVAX-WZTWBHKBNA-N	CC(C)C(C(=O)NC(CCCN=C(N)N)C(=O)O)NC(=O)C(CCSC)N	C11H22N6O4	Not enough data	vM	Potential T	Not enough data	Non priority
54-32-0	Moxisylyte	VRYMTAVOXVTQEF-UHFFFAOYSA-N	CC(C)c1cc(OC(C)=O)c(C)cc1OCCN(C)C	C16H25NO3	Not enough data	M	Potential T	Not enough data	Non priority
24280-93-1	Mycophenolic acid	HPNSFSBZBAHARI-RUDMXATFSA-N	COC1=C(C)C2=C(C(=O)OC2)C(O)=C1C\C=C(/C)CCC(O)=O	C17H20O6	Not P	M	T	Not PMT/vPM substance	Non priority
13431-24-8	N8-Acetylspermidine	FONIWJIDLJEJTL-UHFFFAOYSA-N	CC(=O)NCCCCNCCCN	C9H21N3O	Not enough data	vM	Potential T	Not enough data	Non priority
1210-83-9	N-Acetyl-5-hydroxytryptamine		CC(=O)NCCc1c[nH]c2ccc(O)cc12			M	Not T	Not enough data	Non priority
1202-66-0	N-Acetyltyramine	ATDWJOOPFDQZNK-UHFFFAOYSA-N	CC(=O)NCCc1ccc(O)cc1	C10H13NO2	Not enough data	M	Potential T	Not enough data	Non priority
86408-45-9	N-Desmethyldiltiazem	YOMLDISQSWWYOT-UXHICEINSA-N	CC(=O)OC1C(SC2=CC=CC=C2N(C1=O)CCNC)C3=CC=C(C=C3)OC	C21H24N2O4S	Not enough data	vM	Potential T	Not enough data	Non priority
1246819-18-0	N-Desmethyltapentadol	PQQINTFVECNXLC-UHFFFAOYSA-N	CCC(C1=CC(=CC=C1)O)C(C)CNC	C13H21NO	Not enough data	M	Potential T	Not enough data	Non priority
75377-45-6	N-Desmethyltramadol	VUMQHLSPUAFKKK-HIFRSBDPSA-N	CNCC1CCCCC1(O)c2cccc(OC)c2	C15H23NO2	Not enough data	vM	Potential T	Not enough data	Non priority
124-22-1	n-Dodecylamine	JRBPAEWTRLWTQC-UHFFFAOYSA-N	CCCCCCCCCCCCN	C12H27N	Not P	Not M	T	Not PMT/vPM substance	Non priority
27215-14-1	Neoandrographolide	YGCYRQKJYWQXHG-RDNQFMDVSA-N	CC1(CCCC2(C1CCC(=C)C2CCC3=CCOC3=O)C)COC4C(C(C(C(O4)CO)O)O)O	C26H40O8	Not enough data	M screening	Potential T	Not enough data	Non priority
887405-21-2	Nervonoyl ethanolamide	LISKWSFNVJTQKH-KTKRTIGZSA-N	CCCCCCCCC=CCCCCCCCCCCCCCC(=O)NCCO	C26H51NO2	Not enough data	Not M	Potential T	Not enough data	Non priority
147852-83-3	N-Hexanoyl-L-homoserine lactone	ZJFKKPDLNLCPNP-QMMMGPOBSA-N	CCCCCC(=O)NC1CCOC1=O	C10H17NO3	Not P	vM	Potential T	Not PMT/vPM substance	Non priority
22083-74-5	Nicotine	SNICXCGAKADSCV-UHFFFAOYSA-N	CN1CCCC1c2cccnc2	C10H14N2	Not enough data	vM	Potential T	Not enough data	Non priority
97-78-9	N-Lauroylsarcosine	BACYUWVYYTXETD-UHFFFAOYSA-N	CCCCCCCCCCCC(=O)N(C)CC(O)=O	C15H29NO3	Not P	vM	Potential T	Not PMT/vPM substance	Non priority
713-05-3	N-Methyl-.gamma.-oxo-3-pyridinebutanamide	WOOSCPWOYYLIHS-UHFFFAOYSA-N	CNC(=O)CCC(=O)C1=CN=CC=C1	C10H12N2O2	Not enough data	vM	Potential T	Not enough data	Non priority
124-30-1	n-Octadecylamine	REYJJPSVUYRZGE-UHFFFAOYSA-N	CCCCCCCCCCCCCCCCCCN	C18H39N	Not P	Not M	T	Not PMT/vPM substance	Non priority
110-11-2	n-Octyl sulfate	UZZYXUGECOQHPU-UHFFFAOYSA-N	CCCCCCCCOS(O)(=O)=O	C8H18O4S	Not enough data	vM screening	Potential T	Not enough data	Non priority
34227-83-3	N-Oleoyl-D-erythro-sphinganine	MJQIARGPQMNBGT-WWUCIAQXSA-N	CCCCCCCCCCCCCCCC(C(CO)NC(=O)CCCCCCCC=CCCCCCCCC)O	C36H71NO3	Not P	Not M	Potential T	Not PMT/vPM substance	Non priority
3386-18-3	Nonaethylene glycol	YZUUTMGDONTGTN-UHFFFAOYSA-N	OCCOCCOCCOCCOCCOCCOCCOCCOCCO	C18H38O10	Not enough data	vM	Potential T	Not enough data	Non priority
500-38-9	Nordihydroguaiaretic acid	HCZKYJDFEPMADG-UHFFFAOYSA-N	CC(CC1=CC(O)=C(O)C=C1)C(C)CC1=CC=C(O)C(O)=C1	C18H22O4	Not enough data	Pot M	T	Not enough data	Non priority
244-63-3	Norharmane	AIFRHYZBTHREPW-UHFFFAOYSA-N	[nH]1c2ccccc2c3ccncc13	C11H8N2	Not enough data	M	Potential T	Not enough data	Non priority
5747-48-8	Norquetiapine	JLOAJISUHPIQOX-UHFFFAOYSA-N	C1CN(CCN1)C2=NC3=CC=CC=C3SC4=CC=CC=C42	C17H17N3S	Not enough data	Pot M	T	Not enough data	Non priority
45308-36-9	Octapropylene glycol	ZZEANNAZZVVPKU-UHFFFAOYSA-N	CC(CO)OCC(C)OCC(C)OCC(C)OCC(C)OCC(C)OCC(C)OCC(C)O	C24H50O9	Not enough data	M	Potential T	Not enough data	Non priority
90-43-7	o-Phenylphenol	LLEMOWNGBBNAJR-UHFFFAOYSA-N	Oc1ccccc1c2ccccc2	C12H10O	Not P	M	T	Not PMT/vPM substance	Non priority
2643-85-8	Oxypeucedanin hydrate	PEWFWDOPJISUOK-CYBMUJFWSA-N	CC(C)(C(COC1=C2C=CC(=O)OC2=CC3=C1C=CO3)O)O	C16H16O6	Not enough data	Potential M		Not enough data	Non priority
544-31-0	Palmitoyl ethanolamide	HXYVTAGFYLMHSO-UHFFFAOYSA-N	CCCCCCCCCCCCCCCC(=O)NCCO	C18H37NO2	Not P	Not M	Potential T	Not PMT/vPM substance	Non priority
4792-15-8	Pentaethylene glycol	JLFNLZLINWHATN-UHFFFAOYSA-N	OCCOCCOCCOCCOCCO	C10H22O6	Not P	vM	Not T	Not PMT/vPM substance	Non priority
21482-12-2	Pentapropylene glycol	AQRQHYITOOVBTO-UHFFFAOYSA-N	CC(O)COC(C)COC(C)COC(C)COC(C)CO	C15H32O6	Not enough data	M	Potential T	Not enough data	Non priority
58797-44-7	Pentapropylene glycol monobutyl ether	WWWKWKCNXDSZKV-UHFFFAOYSA-N	CCCCOCC(C)OCC(C)OCC(C)OCC(C)OCC(C)O	C19H40O6	Not enough data	Potential M	Potential T	Not enough data	Non priority
85-44-9	Phthalic anhydride	LGRFSURHDFAFJT-UHFFFAOYSA-N	O=C1OC(=O)C2=C1C=CC=C2	C8H4O3	Not P	vM	Potential T	Not PMT/vPM substance	Non priority
85-41-6	Phthalimide	XKJCHHZQLQNZHY-UHFFFAOYSA-N	O=C1NC(=O)c2ccccc12	C8H5NO2	Not P	vM	Potential T	Not PMT/vPM substance	Non priority
	Pro-Leu-Arg	YXHYJEPDKSYPSQ-AVGNSLFASA-N	CC(C)CC(C(=O)NC(CCCN=C(N)N)C(=O)O)NC(=O)C1CCCN1	C17H32N6O4	Not enough data	vM	Potential T	Not enough data	Non priority
58-40-2	Promazine	ZGUGWUXLJSTTMA-UHFFFAOYSA-N	CN(C)CCCN1c2ccccc2Sc3ccccc13	C17H20N2S	Potential P/vP	Not M	Potential T	Not PMT/vPM substance	Non priority
2078-54-8	Propofol	OLBCVFGFOZPWHH-UHFFFAOYSA-N	CC(C)c1cccc(C(C)C)c1O	C12H18O	Not enough data	M	Not T	Not enough data	Non priority
	Pro-Ser-Arg	GOMUXSCOIWIJFP-GUBZILKMSA-N	C1C[C@H](NC1)C(=O)N[C@@H](CO)C(=O)N[C@@H](CCCN=C(N)N)C(=O)O	C14H26N6O5	Not P	vM	Potential T	Not PMT/vPM substance	Non priority
52888-80-9	Prosulfocarb	NQLVQOSNDJXLKG-UHFFFAOYSA-N	CCCN(CCC)C(=O)SCc1ccccc1	C14H21NOS	Not enough data	M	Potential T	Not enough data	Non priority
104-15-4	p-Toluenesulfonic acid	JOXIMZWYDAKGHI-UHFFFAOYSA-N	CC1=CC=C(C=C1)S(O)(=O)=O	C7H8O3S	Not P	vM	Not T	Not PMT/vPM substance	Non priority
120-80-9	Pyrocatechol	YCIMNLLNPGFGHC-UHFFFAOYSA-N	Oc1ccccc1O	C6H6O2	Not P	vM	T	Not PMT/vPM substance	Non priority
130-95-0	Quinine	LOUPRKONTZGTKE-WZBLMQSHSA-N	COC1=CC2=C(C=CN=C2C=C1)C(C3CC4CCN3CC4C=C)O	C20H24N2O2	Not P	vM	Potential T	Not PMT/vPM substance	Non priority
59-31-4	Quinolin-2-ol	LISFMEBWQUVKPJ-UHFFFAOYSA-N	Oc1ccc2ccccc2n1	C9H7NO	Not enough data	M	Potential T	Not enough data	Non priority
15450-76-7	Quinoline-2,8-diol	ZXZKYYHTWHJHFT-UHFFFAOYSA-N	Oc1ccc2cccc(O)c2n1	C9H7NO2	Not enough data	M	Potential T	Not enough data	Non priority
99102-04-2	rac erythro-Dihydrobupropion	NDPTTXIBLSWNSF-UHFFFAOYSA-N	CC(C(C1=CC(=CC=C1)Cl)O)NC(C)(C)C	C13H20ClNO	Not enough data	M	Potential T	Not enough data	Non priority
161171-06-8	rac-trans-4-Cotininecarboxylic acid	DEYLVDCFTICBTB-WPRPVWTQSA-N	CN1C(C(CC1=O)C(=O)O)C2=CN=CC=C2	C11H12N2O3	Not enough data	vM	Potential T	Not enough data	Non priority
553662-69-4	Resveratrol-3-O-sulfate	DULQFFCIVGYOFH-OWOJBTEDSA-N	OC1=CC=C(\C=C\C2=CC(O)=CC(OS(O)(=O)=O)=C2)C=C1	C14H12O6S	Not enough data	vM	Potential T	Not enough data	Non priority
54631-24-2	Ritalinic acid	INGSNVSERUZOAK-UHFFFAOYSA-N	OC(=O)C(C1CCCCN1)C1=CC=CC=C1	C13H17NO2	Not enough data	vM	Potential T	Not enough data	Non priority
111-20-6	Sebacic acid	CXMXRPHRNRROMY-UHFFFAOYSA-N	OC(=O)CCCCCCCCC(O)=O	C10H18O4	Not P	vM	Potential T	Not PMT/vPM substance	Non priority
57-11-4	Stearic acid	QIQXTHQIDYTFRH-UHFFFAOYSA-N	CCCCCCCCCCCCCCCCCC(O)=O	C18H36O2	Not P	Not M	T	Not PMT/vPM substance	Non priority
175591-23-8	Tapentadol	KWTWDQCKEHXFFR-SMDDNHRTSA-N	CCC(C1=CC(=CC=C1)O)C(C)CN(C)C	C14H23NO	Not enough data	vM	Potential T	Not enough data	Non priority
846-50-4	Temazepam	SEQDDYPDSLOBDC-UHFFFAOYSA-N	CN1C2=C(C=C(C=C2)Cl)C(=NC(C1=O)O)C3=CC=CC=C3	C16H13ClN2O2	Not enough data	vM	Potential T	Not enough data	Non priority
886-50-0	Terbutryne	IROINLKCQGIITA-UHFFFAOYSA-N	CCNc1nc(NC(C)(C)C)nc(SC)n1	C10H19N5S	vP	M	T	PMT	Non priority
58-55-9	Theophylline	ZFXYFBGIUFBOJW-UHFFFAOYSA-N	CN1C(=O)N(C)c2nc[nH]c2C1=O	C7H8N4O2	Not P	vM	T	Not PMT/vPM substance	Non priority
50-52-2	Thioridazine	KLBQZWRITKRQQV-UHFFFAOYSA-N	CSc1ccc2Sc3ccccc3N(CCC4CCCCN4C)c2c1	C21H26N2S2	P	Not M	Potential T	Not PMT/vPM substance	Non priority
92264-82-9	threo-Dihydrobupropion	NDPTTXIBLSWNSF-JOYOIKCWSA-N	CC(C(C1=CC(=CC=C1)Cl)O)NC(C)(C)C	C13H20ClNO	Not enough data	M	Potential T	Not enough data	Non priority
115103-54-3	Tiagabine	PBJUNZJWGZTSKL-MRXNPFEDSA-N	CC1=C(SC=C1)C(=CCCN2CCCC(C2)C(=O)O)C3=C(C=CS3)C	C20H25NO2S2	Not enough data	vM	Potential T	Not enough data	Non priority
1637-39-4	trans-Zeatin	UZKQTCBAMSWPJD-FARCUNLSSA-N	CC(\CO)=C/CNc1ncnc2nc[nH]c12	C10H13N5O	Not enough data	vM	Potential T	Not enough data	Non priority
126-73-8	Tributyl phosphate	STCOOQWBFONSKY-UHFFFAOYSA-N	CCCCOP(=O)(OCCCC)OCCCC	C12H27O4P	Not P	vM	T	Not PMT/vPM substance	Non priority
638-53-9	Tridecanoic acid	SZHOJFHSIKHZHA-UHFFFAOYSA-N	CCCCCCCCCCCCC(O)=O	C13H26O2	Not P	Not M	Not T	Not PMT/vPM substance	Non priority
115-86-6	Triphenyl phosphate	XZZNDPSIHUTMOC-UHFFFAOYSA-N	O=P(OC1=CC=CC=C1)(OC1=CC=CC=C1)OC1=CC=CC=C1	C18H15O4P	Not P	Not M	T	Not PMT/vPM substance	Non priority
78-51-3	Tris(2-butoxyethyl) phosphate	ZZMVLMVFYMGSMY-UHFFFAOYSA-N	CCCCOCCOP(=O)(OCCOCCCC)OCCOCCCC	C18H39O7P	Not P	M	T	Not PMT/vPM substance	Non priority
120-29-6	Tropine	CYHOMWAPJJPNMW-UHFFFAOYSA-N	CN1C2CCC1CC(O)C2	C8H15NO	Not enough data	vM	Potential T	Not enough data	Non priority
112-37-8	Undecanoic acid	ZDPHROOEEOARMN-UHFFFAOYSA-N	CCCCCCCCCCC(O)=O	C11H22O2	Not P	M	Not T	Not PMT/vPM substance	Non priority
609870	Valerenic acid	FEBNTWHYQKGEIQ-SUKRRCERSA-N	CC1CCC(C2=C(CCC12)C)C=C(C)C(=O)O	C15H22O2	Not P	vM	Not T	Not PMT/vPM substance	Non priority
	Val-Gly-Arg	JTWIMNMUYLQNPI-WPRPVWTQSA-N	CC(C)C(C(=O)NCC(=O)NC(CCCN=C(N)N)C(=O)O)N	C13H26N6O4	Not enough data	vM	Potential T	Not enough data	Non priority
	Val-Val-Arg	RTJPAGFXOWEBAI-SRVKXCTJSA-N	CC(C)[C@@H](C(=O)N[C@@H](C(C)C)C(=O)N[C@@H](CCCN=C(N)N)C(=O)O)N	C16H32N6O4	Not enough data	M	Potential T	Not enough data	Non priority
109461-65-6	Zolpidem phenyl-4-carboxylic acid	FELZONDEFBLTSP-UHFFFAOYSA-N	CN(C)C(=O)CC1=C(N=C2C=CC(C)=CN12)C1=CC=C(C=C1)C(O)=O	C19H19N3O3	Not enough data	vM	Potential T	Not enough data	Non priority

## Sheet: Table S7. Confirmation
Conf.	Compound name	Confirmation		Formula	Adduct	m/z	a Mass accuracy (ppm)	bscore (%)	LC separation (RP and HILIC columns)			cSample treatment (SPE cartridge)
Level		LC-HRMS (QTOF)	LC-MS/MS (QqQ)						Atlantis dC18; tR (min)	Kinetex F5; tR (min)	ZIC-HILIC; tR (min)	HLB	WCX	WAX
NA	1,3-di-o-tolylguanidine		✓	C15H17N3	[M+H]+	240.15	NA	NA	8.8
3	2-Nitrophenol	x		C6H5NO3	[M-H]-	138.02	0.9	100	11.57
NA	3-aminomethyl-3,5,5-trimethylcyclohexylamine (IPDA)		✓	C10H22N2	[M+H]+	171.186	NA	NA			11.8
3	4-(4-Aminophenoxy)aniline	x		C12H12N2O	[M+H]+	201.102	0.8	76			3.58
3	4,4'-Sulfonylbisphenol	✓		C12H10O4S	[M-H]-	249.022	3.7	75	13.75
3	Amantadine	✓		C10H17N	[M+H]+	152.143	2	91.8	9.7
3	Antipyrine	✓		C11H12N2O	[M+H]+	189.102	0.2	96.4	11.66
3	Azoxystrobin	✓		C22H17N3O5	[M+H]+	404.123	2.9	97.6		15
3	Benzotriazole	✓		C6H5N3	[M+H]+	120.055	1.3	100		5.53
3	Bis(trifluoromethylsulfonyl)imide	✓		C2HF6NO4S2	[M-H]-	279.918	1.7	96.8		10.47
2	Carbamazepine	✓		C15H12N2O	[M+H]+	237.102	0.8	99.2	14.17	9.61
2	Carbendazim	✓		C9H9N3O2	[M+H]+	192.077	3.02	100	8.85	3.59
2	Chloramphenicol		✓	C11H12Cl2N2O5	[M-H]-	321.004	2.8	99.6	12.8
3	Diazepam		✓	C16H13ClN2O	[M+H]+	285.078	3.5	98.9	18.14
3	Estriol	x		C18H24O3	[M-H]-	287.165	0.7	100	18.72
2	Fluconazole	✓		C13H12F2N6O	[M+H]+	307.111	0.5	99.8	12.51	8.99
2	Imidacloprid	✓		C9H10ClN5O2	[M+H]+	256.06	1.9	100	11.79	9.17
1	Metformin	✓		C4H11N5	[M+H]+	130.108	4.7	98.4	1.14	1.15
2	O-Desmethylvenlafaxine	✓		C16H25NO2	[M+H]+	264.196	0.7	100		7.42	1.53
				C16H25NO2	[M-H]-	262.181	1.8	99.1	13.34
2	Ofloxacin	✓		C18H20FN3O4	[M+H]+	362.151	0	100			2.32
1	Sulfamethoxazole	✓		C10H11N3O3S	[M+H]+	254.06	1.1	99.8	11.32	9.75
NA	Triethyl phosphate		✓	C6H15O4P	[M+H]+	183.1	NA	NA	10.83
2	Trimethoprim	✓		C14H18N4O3	[M+H]+	291.145	0.3	99.7	9.33	6.94
1	Tripropylamine	✓		C9H21N	[M+H]+	144.174	4.8	92.8	7.62	3.74
1	Venlafaxine	✓		C17H27NO2	[M+H]+	278.212	0.6	100	12.82	10.33
1	Atenolol	✓		C14H22N2O3	[M+H]+	267.17	0.6	97.5	7.14	2.21
3	Celecoxib	✓		C17H14F3N3O2S	[M-H]-	380.068	0.6	100	20.17
3	Codeine		✓	C18H21NO3	[M+H]+	300.159	0.9	98.2			1.92
3	Enalapril	✓		C20H28N2O5	[M+H]+	377.207	1	95.7	13.83
1	Flecainide	✓		C17H20F6N2O3	[M+H]+	415.145	2.4	99.3	13.55	12.46
2	Flucytosine	x		C4H4FN3O	[M+H]+	130.041	4.5	99	7.41	2.05
2	Furosemide		✓	C12H11ClN2O5S	[M-H]-	329	0.1	100	12.28	7.96
1	Lorazepam	✓		C15H10Cl2N2O2	[M+H]+	321.019	0.3	92.8	16.99
1	Lormetazepam	NA		C16H12Cl2N2O2	[M+H]+	335.034	3.6	98.4	17.58	13.25
2	Metronidazole	✓		C6H9N3O3	[M+H]+	172.071	3.9	100	7	2.61
3	N,N-Dimethylaniline	x		C8H11N	[M+H]+	122.096	1	100		1.8
2	Naproxen	✓		C14H14O3	[M+H]+	231.101	1.5	100	17.96	13.73
3	N-Ethylaniline	x		C8H11N	[M+H]+	122.097	0.4	100			2.61
2	Oxazepam	NA		C15H11ClN2O2	[M+H]+	287.057	2.9	80.7	17	12.06
2	Propiconazole	✓		C15H17Cl2N3O2	[M+H]+	342.076	4.1	89.9	20.1
1	Sitagliptin	✓		C16H15F6N5O	[M+H]+	408.124	2.3	99.6	11.12	10.29
2	Sulfapyridine	✓		C11H11N3O2S	[M+H]+	250.064	2.5	99.6	8.91	4.81
1	Valsartan	✓		C24H29N5O3	[M+H]+	436.234	0.3	98.1	18.72	14.15
					[M-H]-	434.219	1.2	100	15.45	9.36
